# Supplementary material for: Triclinic polymorph of bis­(triphenyl­sil­yl) oxide toluene disolvate
Source: Acta Crystallogr Sect E Struct Rep Online. 2012 Feb 4;68(Pt 3):o588. doi: 10.1107/S160053681200356X (PMC3297314; doi:10.1107/S160053681200356X)
Supplement: Supplementary file 1 [file e-68-0o588-sup1.cif]

##############################################################################
#                                                                            #
# This CIF contains the data in a paper accepted for publication in          #
# Acta Crystallographica Section E. It conforms to the requirements of       #
# Notes for Authors for Acta Crystallographica Section E, and has been       #
# peer reviewed under the auspices of the IUCr Commission on Journals.       #
#                                                                            #
# Full details of the Crystallographic Information File format               #
# are given in the paper "The Crystallographic Information File (CIF):       #
# a New Standard Archive File for Crystallography" by S. R. Hall, F. H.      #
# Allen and I. D. Brown [Acta Cryst. (1991), A47, 655-685].                  #
#                                                                            #
# The current version of the core CIF dictionary is obtainable from          #
# ftp://ftp.iucr.org/pub/cif_core.dic.                                       #
#                                                                            #
# Software is freely available for graphical display of the structure(s)     #
# in this CIF. For information consult the CIF software page                 #
# http://www.iucr.org/resources/cif/software.                                #
#                                                                            #
# This file may be used for bona fide research purposes within the           #
# scientific community so long as proper attribution is given to the journal # 
# article from which it was obtained.                                        #
#                                                                            #
##############################################################################
data_I
_audit_creation_method     SHELXL-97
_chemical_name_systematic
;
triphenyl[(triphenylsilyl)oxy]silane toluene disolvate
;
_chemical_name_common
;
bis(triphenylsilyl) oxide toluene disolvate
;
_chemical_formula_moiety     'C36 H30 O Si2, 2(C7 H8)'
_chemical_formula_sum     'C50 H46 O Si2'
_chemical_formula_iupac     'C36 H30 O Si2, 2C7 H8'
_chemical_formula_weight     719.05
_chemical_melting_point     ?
_symmetry_cell_setting     triclinic
_symmetry_space_group_name_H-M     'P -1'
_symmetry_space_group_name_Hall     ?
loop_
    _symmetry_equiv_pos_as_xyz
    'x, y, z'
    '-x, -y, -z'
_cell_length_a     10.756(3)
_cell_length_b     11.062(3)
_cell_length_c     11.156(3)
_cell_angle_alpha     62.638(4)
_cell_angle_beta     61.356(4)
_cell_angle_gamma     61.795(4)
_cell_volume     978.8(4)
_cell_formula_units_Z     1
_cell_measurement_reflns_used     8183
_cell_measurement_theta_min     2.28
_cell_measurement_theta_max     28.31
_cell_measurement_temperature     123(2)
_exptl_crystal_description     prism
_exptl_crystal_colour     colorless
_exptl_crystal_size_max     0.33
_exptl_crystal_size_mid     0.25
_exptl_crystal_size_min     0.12
_exptl_crystal_density_diffrn     1.220
_exptl_crystal_density_meas     ?
_exptl_crystal_density_method     'not measured'
_exptl_crystal_F_000     382
_exptl_absorpt_coefficient_mu     0.128
_exptl_absorpt_correction_type     multi-scan
_exptl_absorpt_process_details     '(SADABS; Bruker, 2005)'
_exptl_absorpt_correction_T_min     0.605
_exptl_absorpt_correction_T_max     0.746
_exptl_special_details     ?
_diffrn_ambient_temperature     123(2)
_diffrn_radiation_type     MoK\a
_diffrn_radiation_wavelength     0.71073
_diffrn_radiation_source     'fine-focus sealed tube'
_diffrn_radiation_monochromator     graphite
_diffrn_measurement_device_type     'Bruker APEXII CCD'
_diffrn_measurement_method     '\f and \w scans'
_diffrn_detector_area_resol_mean     ?
_diffrn_reflns_number     16663
_diffrn_reflns_av_R_equivalents     0.0569
_diffrn_reflns_av_sigmaI/netI     0.0615
_diffrn_reflns_theta_min     2.18
_diffrn_reflns_theta_max     28.54
_diffrn_reflns_theta_full     25.50
_diffrn_measured_fraction_theta_max     0.967
_diffrn_measured_fraction_theta_full     0.980
_diffrn_reflns_limit_h_min     -14
_diffrn_reflns_limit_h_max     14
_diffrn_reflns_limit_k_min     -14
_diffrn_reflns_limit_k_max     14
_diffrn_reflns_limit_l_min     -14
_diffrn_reflns_limit_l_max     14
_diffrn_standards_number     0
_diffrn_standards_interval_count     ?
_diffrn_standards_interval_time     ?
_diffrn_standards_decay_%     ?
_refine_special_details
;
Refinement of <i>F</i>^2^ against ALL reflections. The weighted <i>R</i>-factor
<i>wR</i> and goodness of fit <i>S</i> are based on <i>F</i>^2^, conventional
<i>R</i>-factors <i>R</i> are based on <i>F</i>, with <i>F</i> set to zero for
negative <i>F</i>^2^. The threshold expression of <i>F</i>^2^ >
\s(<i>F</i>^2^) is used only for calculating <i>R</i>-factors(gt) <i>etc</i>.
and is not relevant to the choice of reflections for refinement.
<i>R</i>-factors based on <i>F</i>^2^ are statistically about twice as large
as those based on <i>F</i>, and <i>R</i>- factors based on ALL data will be
even larger.
;
_reflns_number_total     4819
_reflns_number_gt     3344
_reflns_threshold_expression     I>2\s(I)
_refine_ls_structure_factor_coef     Fsqd
_refine_ls_matrix_type     full
_refine_ls_R_factor_all     0.1187
_refine_ls_R_factor_gt     0.0884
_refine_ls_wR_factor_gt     0.2367
_refine_ls_wR_factor_ref     0.2590
_refine_ls_goodness_of_fit_ref     1.056
_refine_ls_restrained_S_all     1.056
_refine_ls_number_reflns     4819
_refine_ls_number_parameters     242
_refine_ls_number_restraints     0
_refine_ls_hydrogen_treatment     constr
_refine_ls_weighting_scheme     calc
_refine_ls_weighting_details
         'calc w=1/[\s^2^(Fo^2^)+(0.1084P)^2^+2.5305P] where P=(Fo^2^+2Fc^2^)/3'
_atom_sites_solution_hydrogens     geom
_atom_sites_solution_primary     direct
_atom_sites_solution_secondary     difmap
_refine_ls_shift/su_max     0.000
_refine_ls_shift/su_mean     0.000
_refine_diff_density_max     1.378
_refine_diff_density_min     -0.521
_refine_ls_extinction_method     none
_refine_ls_extinction_coef     ?
loop_
    _atom_type_symbol
    _atom_type_description
    _atom_type_scat_dispersion_real
    _atom_type_scat_dispersion_imag
    _atom_type_scat_source
    'C' 'C' 0.0033 0.0016
                         'International Tables Vol C Tables 4.2.6.8 and 6.1.1.4'
    'H' 'H' 0.0000 0.0000
                         'International Tables Vol C Tables 4.2.6.8 and 6.1.1.4'
    'O' 'O' 0.0106 0.0060
                         'International Tables Vol C Tables 4.2.6.8 and 6.1.1.4'
    'Si' 'Si' 0.0817 0.0704
                         'International Tables Vol C Tables 4.2.6.8 and 6.1.1.4'
_computing_data_collection     'APEX2 (Bruker, 2005)'
_computing_cell_refinement     'SAINT (Bruker, 2005)'
_computing_data_reduction     'SAINT (Bruker, 2005)'
_computing_structure_solution     'SHELXS97 (Sheldrick, 2008)'
_computing_structure_refinement     'SHELXL97 (Sheldrick, 2008)'
_computing_molecular_graphics     'SHELXTL (Sheldrick, 2008)'
_computing_publication_material     'SHELXTL (Sheldrick, 2008)'
loop_
    _atom_site_type_symbol
    _atom_site_label
    _atom_site_fract_x
    _atom_site_fract_y
    _atom_site_fract_z
    _atom_site_U_iso_or_equiv
    _atom_site_adp_type
    _atom_site_calc_flag
    _atom_site_refinement_flags
    _atom_site_occupancy
    _atom_site_symmetry_multiplicity
    _atom_site_disorder_assembly
    _atom_site_disorder_group
    Si Si1 0.43554(11) 0.43924(10) 0.44133(11) 0.0247(3) Uani d . 1 1 . .
    O O1 0.5000 0.5000 0.5000 0.0275(8) Uani d S 1 2 . .
    C C1 0.5919(4) 0.3631(4) 0.2956(4) 0.0269(7) Uani d . 1 1 . .
    C C2 0.5652(4) 0.3559(4) 0.1875(4) 0.0294(8) Uani d . 1 1 . .
    H H2 0.4654 0.3901 0.1888 0.035 Uiso calc R 1 1 . .
    C C3 0.6820(5) 0.2998(4) 0.0797(4) 0.0316(8) Uani d . 1 1 . .
    H H3 0.6619 0.2960 0.0076 0.038 Uiso calc R 1 1 . .
    C C4 0.8287(5) 0.2491(4) 0.0760(4) 0.0323(8) Uani d . 1 1 . .
    H H4 0.9085 0.2110 0.0014 0.039 Uiso calc R 1 1 . .
    C C5 0.8585(5) 0.2541(4) 0.1816(4) 0.0332(8) Uani d . 1 1 . .
    H H5 0.9587 0.2187 0.1799 0.040 Uiso calc R 1 1 . .
    C C6 0.7411(4) 0.3110(4) 0.2898(4) 0.0294(8) Uani d . 1 1 . .
    H H6 0.7623 0.3148 0.3613 0.035 Uiso calc R 1 1 . .
    C C7 0.3593(4) 0.2968(4) 0.5940(4) 0.0262(7) Uani d . 1 1 . .
    C C8 0.3663(4) 0.1750(4) 0.5763(4) 0.0285(7) Uani d . 1 1 . .
    H H8 0.4073 0.1664 0.4827 0.034 Uiso calc R 1 1 . .
    C C9 0.3140(4) 0.0672(4) 0.6935(4) 0.0325(8) Uani d . 1 1 . .
    H H9 0.3201 -0.0140 0.6792 0.039 Uiso calc R 1 1 . .
    C C10 0.2535(4) 0.0779(4) 0.8303(4) 0.0309(8) Uani d . 1 1 . .
    H H10 0.2192 0.0036 0.9101 0.037 Uiso calc R 1 1 . .
    C C11 0.2428(4) 0.1985(4) 0.8507(4) 0.0319(8) Uani d . 1 1 . .
    H H11 0.1996 0.2074 0.9443 0.038 Uiso calc R 1 1 . .
    C C12 0.2958(4) 0.3052(4) 0.7335(4) 0.0301(8) Uani d . 1 1 . .
    H H12 0.2887 0.3864 0.7487 0.036 Uiso calc R 1 1 . .
    C C13 0.2885(4) 0.5928(4) 0.3676(4) 0.0266(7) Uani d . 1 1 . .
    C C14 0.1678(4) 0.5759(4) 0.3677(4) 0.0302(8) Uani d . 1 1 . .
    H H14 0.1561 0.4836 0.4105 0.036 Uiso calc R 1 1 . .
    C C15 0.0640(4) 0.6927(4) 0.3057(4) 0.0325(8) Uani d . 1 1 . .
    H H15 -0.0171 0.6793 0.3060 0.039 Uiso calc R 1 1 . .
    C C16 0.0790(4) 0.8284(4) 0.2436(4) 0.0316(8) Uani d . 1 1 . .
    H H16 0.0074 0.9081 0.2028 0.038 Uiso calc R 1 1 . .
    C C17 0.1988(5) 0.8474(4) 0.2413(4) 0.0330(8) Uani d . 1 1 . .
    H H17 0.2103 0.9399 0.1974 0.040 Uiso calc R 1 1 . .
    C C18 0.3021(4) 0.7311(4) 0.3031(4) 0.0296(8) Uani d . 1 1 . .
    H H18 0.3833 0.7453 0.3017 0.035 Uiso calc R 1 1 . .
    C C19 0.2596(7) 0.3594(5) 0.0656(6) 0.0559(14) Uani d . 1 1 . .
    H H19 0.2725 0.4353 -0.0217 0.067 Uiso calc R 1 1 . .
    C C20 0.1304(7) 0.3834(6) 0.1816(6) 0.0571(14) Uani d . 1 1 . .
    H H20 0.0550 0.4750 0.1735 0.068 Uiso calc R 1 1 . .
    C C21 0.1120(6) 0.2751(5) 0.3072(5) 0.0450(11) Uani d . 1 1 . .
    H H21 0.0239 0.2922 0.3869 0.054 Uiso calc R 1 1 . .
    C C22 0.2219(5) 0.1381(5) 0.3207(5) 0.0378(9) Uani d . 1 1 . .
    C C23 0.3501(5) 0.1166(5) 0.2024(5) 0.0437(10) Uani d . 1 1 . .
    H H23 0.4255 0.0249 0.2091 0.052 Uiso calc R 1 1 . .
    C C24 0.3695(6) 0.2270(6) 0.0751(6) 0.0528(13) Uani d . 1 1 . .
    H H24 0.4578 0.2116 -0.0050 0.063 Uiso calc R 1 1 . .
    C C25 0.2010(6) 0.0204(5) 0.4542(5) 0.0469(11) Uani d . 1 1 . .
    H H25A 0.1330 0.0600 0.5345 0.070 Uiso calc R 1 1 . .
    H H25B 0.2979 -0.0403 0.4682 0.070 Uiso calc R 1 1 . .
    H H25C 0.1582 -0.0375 0.4492 0.070 Uiso calc R 1 1 . .
loop_
    _atom_site_aniso_label
    _atom_site_aniso_U_11
    _atom_site_aniso_U_22
    _atom_site_aniso_U_33
    _atom_site_aniso_U_12
    _atom_site_aniso_U_13
    _atom_site_aniso_U_23
    Si1 0.0311(5) 0.0208(4) 0.0317(5) -0.0106(4) -0.0141(4) -0.0089(4)
    O1 0.0334(19) 0.0253(17) 0.036(2) -0.0116(14) -0.0158(17) -0.0114(14)
    C1 0.0346(18) 0.0219(15) 0.0316(19) -0.0113(13) -0.0137(16) -0.0087(13)
    C2 0.0345(19) 0.0269(17) 0.035(2) -0.0122(14) -0.0147(17) -0.0102(14)
    C3 0.042(2) 0.0286(17) 0.035(2) -0.0145(15) -0.0152(18) -0.0118(15)
    C4 0.039(2) 0.0276(17) 0.033(2) -0.0119(15) -0.0097(17) -0.0131(15)
    C5 0.0340(19) 0.0305(18) 0.041(2) -0.0106(15) -0.0154(18) -0.0121(16)
    C6 0.0358(19) 0.0255(16) 0.035(2) -0.0111(14) -0.0159(17) -0.0100(14)
    C7 0.0297(17) 0.0244(16) 0.0332(19) -0.0098(13) -0.0155(16) -0.0089(13)
    C8 0.0347(19) 0.0236(16) 0.035(2) -0.0106(14) -0.0147(17) -0.0106(14)
    C9 0.037(2) 0.0214(16) 0.045(2) -0.0112(14) -0.0167(19) -0.0103(15)
    C10 0.0355(19) 0.0235(16) 0.038(2) -0.0135(14) -0.0174(18) -0.0033(14)
    C11 0.037(2) 0.0336(19) 0.031(2) -0.0172(16) -0.0101(17) -0.0103(15)
    C12 0.0354(19) 0.0262(17) 0.037(2) -0.0128(14) -0.0130(17) -0.0124(14)
    C13 0.0323(18) 0.0230(16) 0.0314(19) -0.0098(13) -0.0130(16) -0.0102(13)
    C14 0.0360(19) 0.0242(16) 0.038(2) -0.0115(14) -0.0164(17) -0.0091(14)
    C15 0.036(2) 0.0335(19) 0.039(2) -0.0138(16) -0.0182(18) -0.0100(16)
    C16 0.0348(19) 0.0298(18) 0.035(2) -0.0072(15) -0.0169(17) -0.0115(15)
    C17 0.043(2) 0.0244(17) 0.039(2) -0.0115(15) -0.0210(19) -0.0079(15)
    C18 0.0347(19) 0.0245(16) 0.039(2) -0.0123(14) -0.0170(17) -0.0089(14)
    C19 0.099(4) 0.046(3) 0.052(3) -0.044(3) -0.036(3) -0.005(2)
    C20 0.086(4) 0.043(3) 0.061(3) -0.023(3) -0.037(3) -0.015(2)
    C21 0.050(3) 0.045(2) 0.055(3) -0.011(2) -0.022(2) -0.026(2)
    C22 0.049(2) 0.043(2) 0.039(2) -0.0232(19) -0.016(2) -0.0157(17)
    C23 0.040(2) 0.052(3) 0.054(3) -0.0162(19) -0.018(2) -0.024(2)
    C24 0.060(3) 0.072(3) 0.050(3) -0.044(3) -0.009(3) -0.022(2)
    C25 0.059(3) 0.044(2) 0.044(3) -0.017(2) -0.020(2) -0.016(2)
_geom_special_details
;
All e.s.d.'s (except the e.s.d. in the dihedral angle between two l.s. planes)
are estimated using the full covariance matrix. The cell e.s.d.'s are taken
into account individually in the estimation of e.s.d.'s in distances, angles
and torsion angles; correlations between e.s.d.'s in cell parameters are only
used when they are defined by crystal symmetry. An approximate (isotropic)
treatment of cell e.s.d.'s is used for estimating e.s.d.'s involving l.s.
planes.
;
loop_
    _geom_bond_atom_site_label_1
    _geom_bond_atom_site_label_2
    _geom_bond_site_symmetry_2
    _geom_bond_distance
    _geom_bond_publ_flag
    Si1 O1 . 1.6251(9) y
    Si1 C7 . 1.863(4) y
    Si1 C1 . 1.865(4) y
    Si1 C13 . 1.867(4) y
    O1 Si1 2_666 1.6251(9) ?
    C1 C6 . 1.404(5) ?
    C1 C2 . 1.409(5) ?
    C2 C3 . 1.382(5) ?
    C2 H2 . 0.9500 ?
    C3 C4 . 1.388(6) ?
    C3 H3 . 0.9500 ?
    C4 C5 . 1.391(5) ?
    C4 H4 . 0.9500 ?
    C5 C6 . 1.391(5) ?
    C5 H5 . 0.9500 ?
    C6 H6 . 0.9500 ?
    C7 C12 . 1.397(5) ?
    C7 C8 . 1.413(4) ?
    C8 C9 . 1.394(5) ?
    C8 H8 . 0.9500 ?
    C9 C10 . 1.381(6) ?
    C9 H9 . 0.9500 ?
    C10 C11 . 1.398(5) ?
    C10 H10 . 0.9500 ?
    C11 C12 . 1.390(5) ?
    C11 H11 . 0.9500 ?
    C12 H12 . 0.9500 ?
    C13 C14 . 1.396(5) ?
    C13 C18 . 1.407(5) ?
    C14 C15 . 1.396(5) ?
    C14 H14 . 0.9500 ?
    C15 C16 . 1.387(5) ?
    C15 H15 . 0.9500 ?
    C16 C17 . 1.387(5) ?
    C16 H16 . 0.9500 ?
    C17 C18 . 1.390(5) ?
    C17 H17 . 0.9500 ?
    C18 H18 . 0.9500 ?
    C19 C24 . 1.376(8) ?
    C19 C20 . 1.385(8) ?
    C19 H19 . 0.9500 ?
    C20 C21 . 1.361(7) ?
    C20 H20 . 0.9500 ?
    C21 C22 . 1.409(6) ?
    C21 H21 . 0.9500 ?
    C22 C23 . 1.391(6) ?
    C22 C25 . 1.462(6) ?
    C23 C24 . 1.384(7) ?
    C23 H23 . 0.9500 ?
    C24 H24 . 0.9500 ?
    C25 H25A . 0.9800 ?
    C25 H25B . 0.9800 ?
    C25 H25C . 0.9800 ?
loop_
    _geom_angle_atom_site_label_1
    _geom_angle_atom_site_label_2
    _geom_angle_atom_site_label_3
    _geom_angle_site_symmetry_1
    _geom_angle_site_symmetry_3
    _geom_angle
    _geom_angle_publ_flag
    O1 Si1 C7 . . 107.86(11) y
    O1 Si1 C1 . . 108.74(12) y
    C7 Si1 C1 . . 110.50(16) y
    O1 Si1 C13 . . 108.28(11) y
    C7 Si1 C13 . . 111.99(16) y
    C1 Si1 C13 . . 109.38(16) y
    Si1 O1 Si1 . 2_666 180 y
    C6 C1 C2 . . 117.6(3) ?
    C6 C1 Si1 . . 120.9(3) ?
    C2 C1 Si1 . . 121.5(3) ?
    C3 C2 C1 . . 121.0(3) ?
    C3 C2 H2 . . 119.5 ?
    C1 C2 H2 . . 119.5 ?
    C2 C3 C4 . . 120.5(3) ?
    C2 C3 H3 . . 119.8 ?
    C4 C3 H3 . . 119.8 ?
    C3 C4 C5 . . 119.9(4) ?
    C3 C4 H4 . . 120.1 ?
    C5 C4 H4 . . 120.1 ?
    C4 C5 C6 . . 119.7(4) ?
    C4 C5 H5 . . 120.1 ?
    C6 C5 H5 . . 120.1 ?
    C5 C6 C1 . . 121.3(3) ?
    C5 C6 H6 . . 119.3 ?
    C1 C6 H6 . . 119.3 ?
    C12 C7 C8 . . 117.0(3) ?
    C12 C7 Si1 . . 120.3(2) ?
    C8 C7 Si1 . . 122.6(3) ?
    C9 C8 C7 . . 121.2(3) ?
    C9 C8 H8 . . 119.4 ?
    C7 C8 H8 . . 119.4 ?
    C10 C9 C8 . . 120.3(3) ?
    C10 C9 H9 . . 119.8 ?
    C8 C9 H9 . . 119.8 ?
    C9 C10 C11 . . 119.7(3) ?
    C9 C10 H10 . . 120.2 ?
    C11 C10 H10 . . 120.2 ?
    C12 C11 C10 . . 119.7(4) ?
    C12 C11 H11 . . 120.1 ?
    C10 C11 H11 . . 120.1 ?
    C11 C12 C7 . . 122.0(3) ?
    C11 C12 H12 . . 119.0 ?
    C7 C12 H12 . . 119.0 ?
    C14 C13 C18 . . 117.9(3) ?
    C14 C13 Si1 . . 122.9(3) ?
    C18 C13 Si1 . . 119.2(3) ?
    C15 C14 C13 . . 121.0(3) ?
    C15 C14 H14 . . 119.5 ?
    C13 C14 H14 . . 119.5 ?
    C16 C15 C14 . . 120.2(3) ?
    C16 C15 H15 . . 119.9 ?
    C14 C15 H15 . . 119.9 ?
    C15 C16 C17 . . 119.8(3) ?
    C15 C16 H16 . . 120.1 ?
    C17 C16 H16 . . 120.1 ?
    C16 C17 C18 . . 120.0(3) ?
    C16 C17 H17 . . 120.0 ?
    C18 C17 H17 . . 120.0 ?
    C17 C18 C13 . . 121.2(3) ?
    C17 C18 H18 . . 119.4 ?
    C13 C18 H18 . . 119.4 ?
    C24 C19 C20 . . 121.0(5) ?
    C24 C19 H19 . . 119.5 ?
    C20 C19 H19 . . 119.5 ?
    C21 C20 C19 . . 119.7(5) ?
    C21 C20 H20 . . 120.2 ?
    C19 C20 H20 . . 120.2 ?
    C20 C21 C22 . . 121.0(5) ?
    C20 C21 H21 . . 119.5 ?
    C22 C21 H21 . . 119.5 ?
    C23 C22 C21 . . 118.2(4) ?
    C23 C22 C25 . . 120.6(4) ?
    C21 C22 C25 . . 121.2(4) ?
    C24 C23 C22 . . 120.9(5) ?
    C24 C23 H23 . . 119.6 ?
    C22 C23 H23 . . 119.6 ?
    C19 C24 C23 . . 119.3(5) ?
    C19 C24 H24 . . 120.3 ?
    C23 C24 H24 . . 120.3 ?
    C22 C25 H25A . . 109.5 ?
    C22 C25 H25B . . 109.5 ?
    H25A C25 H25B . . 109.5 ?
    C22 C25 H25C . . 109.5 ?
    H25A C25 H25C . . 109.5 ?
    H25B C25 H25C . . 109.5 ?
loop_
    _geom_torsion_atom_site_label_1
    _geom_torsion_atom_site_label_2
    _geom_torsion_atom_site_label_3
    _geom_torsion_atom_site_label_4
    _geom_torsion_site_symmetry_1
    _geom_torsion_site_symmetry_2
    _geom_torsion_site_symmetry_3
    _geom_torsion_site_symmetry_4
    _geom_torsion
    _geom_torsion_publ_flag
    O1 Si1 C1 C6 . . . . 25.8(3) ?
    C7 Si1 C1 C6 . . . . -92.4(3) ?
    C13 Si1 C1 C6 . . . . 143.9(3) ?
    O1 Si1 C1 C2 . . . . -154.1(3) ?
    C7 Si1 C1 C2 . . . . 87.7(3) ?
    C13 Si1 C1 C2 . . . . -36.0(3) ?
    C6 C1 C2 C3 . . . . -0.2(5) ?
    Si1 C1 C2 C3 . . . . 179.7(3) ?
    C1 C2 C3 C4 . . . . 0.1(5) ?
    C2 C3 C4 C5 . . . . 0.2(6) ?
    C3 C4 C5 C6 . . . . -0.5(6) ?
    C4 C5 C6 C1 . . . . 0.5(6) ?
    C2 C1 C6 C5 . . . . -0.1(5) ?
    Si1 C1 C6 C5 . . . . 180.0(3) ?
    O1 Si1 C7 C12 . . . . 31.8(3) ?
    C1 Si1 C7 C12 . . . . 150.6(3) ?
    C13 Si1 C7 C12 . . . . -87.2(3) ?
    O1 Si1 C7 C8 . . . . -146.2(3) ?
    C1 Si1 C7 C8 . . . . -27.5(3) ?
    C13 Si1 C7 C8 . . . . 94.7(3) ?
    C12 C7 C8 C9 . . . . -1.0(5) ?
    Si1 C7 C8 C9 . . . . 177.2(3) ?
    C7 C8 C9 C10 . . . . 0.2(6) ?
    C8 C9 C10 C11 . . . . 0.9(6) ?
    C9 C10 C11 C12 . . . . -1.2(6) ?
    C10 C11 C12 C7 . . . . 0.5(6) ?
    C8 C7 C12 C11 . . . . 0.6(5) ?
    Si1 C7 C12 C11 . . . . -177.6(3) ?
    O1 Si1 C13 C14 . . . . -150.6(3) ?
    C7 Si1 C13 C14 . . . . -31.8(4) ?
    C1 Si1 C13 C14 . . . . 91.1(3) ?
    O1 Si1 C13 C18 . . . . 32.4(3) ?
    C7 Si1 C13 C18 . . . . 151.2(3) ?
    C1 Si1 C13 C18 . . . . -86.0(3) ?
    C18 C13 C14 C15 . . . . -0.1(6) ?
    Si1 C13 C14 C15 . . . . -177.1(3) ?
    C13 C14 C15 C16 . . . . -0.4(6) ?
    C14 C15 C16 C17 . . . . 1.0(6) ?
    C15 C16 C17 C18 . . . . -1.1(6) ?
    C16 C17 C18 C13 . . . . 0.6(6) ?
    C14 C13 C18 C17 . . . . 0.0(6) ?
    Si1 C13 C18 C17 . . . . 177.2(3) ?
    C24 C19 C20 C21 . . . . 0.5(7) ?
    C19 C20 C21 C22 . . . . -0.7(7) ?
    C20 C21 C22 C23 . . . . 0.4(6) ?
    C20 C21 C22 C25 . . . . -178.5(4) ?
    C21 C22 C23 C24 . . . . 0.2(6) ?
    C25 C22 C23 C24 . . . . 179.0(4) ?
    C20 C19 C24 C23 . . . . 0.1(7) ?
    C22 C23 C24 C19 . . . . -0.4(6) ?
data_global
_journal_date_recd_electronic     2011-11-23
_journal_date_accepted     2012-01-26
_journal_name_full     'Acta Crystallographica, Section E'
_journal_year     2012
_journal_volume     68
_journal_issue      3
_journal_page_first     o588
_journal_page_last     o588
_journal_paper_category     QO
_journal_paper_doi     10.1107/S160053681200356X
_journal_coeditor_code     RZ2678
_publ_contact_author_name     'A. Purdy'
_publ_contact_author_address
;
Chemistry Division
Code 6100 Naval Research Laboratory
4555 Overlook Avenue SW
Washington, DC 20375
USA
;
_publ_contact_author_email     'andrew.purdy@nrl.navy.mil'
_publ_contact_author_fax     '202-767-0594'
_publ_contact_author_phone     '202-404-7044'
_publ_section_title
;
Triclinic polymorph of bis(triphenylsilyl) oxide toluene disolvate
;
loop_
    _publ_author_name
    _publ_author_footnote
    _publ_author_address
    'Purdy, Andrew P.' .
;
Naval Research Laboratory
Chemistry Division, Code 6100
4555 Overlook Avenue SW
Washington
DC 20375
USA
;
    'Smoot, Emily'
;
SEAP student at NRL.
;
;
Naval Research Laboratory
Chemistry Division, Code 6100
4555 Overlook Avenue SW
Washington
DC 20375
USA
;
    'Butcher, Ray J.' .
;
Department of Chemistry
Howard University
525 College Street NW
Washington
DC 20059
USA
;
    'Kerr, Andrew' .
;
George Washington University
Chemistry Department
Washington
DC
USA
;
