# Supplementary material for: Triclinic polymorph of bis­(triphenyl­sil­yl) oxide toluene disolvate
Source: Acta Crystallogr Sect E Struct Rep Online. 2012 Feb 4;68(Pt 3):o588. doi: 10.1107/S160053681200356X (PMC3297314; doi:10.1107/S160053681200356X)
Supplement: Supplementary file 2 [file e-68-0o588-Isup2.hkl]

# 
# h,k,l, Fc-squared, Fo-squared, sigma(Fo-squared) and status flag 
# 
data_I
_shelx_title ' Pbar1 in P-1' 
_shelx_refln_list_code          4 
_shelx_F_calc_maximum      102.57 
_exptl_crystal_F_000       382.00 
_reflns_d_resolution_high  0.7437 
 
loop_ 
 _symmetry_equiv_pos_as_xyz 
 'x, y, z' 
 '-x, -y, -z' 
 
_cell_length_a    10.7558 
_cell_length_b    11.0617 
_cell_length_c    11.1559 
_cell_angle_alpha  62.638 
_cell_angle_beta   61.356 
_cell_angle_gamma  61.795 
 
_shelx_F_squared_multiplier     1.000 
 
loop_ 
 _refln_index_h 
 _refln_index_k 
 _refln_index_l 
 _refln_F_squared_calc 
 _refln_F_squared_meas 
 _refln_F_squared_sigma 
 _refln_observed_status 
   1   0   0     1077.56      990.24     25.55 o 
   2   0   0     5088.83     4212.06     92.33 o 
   3   0   0       15.59       29.52      3.95 o 
   4   0   0       38.58       31.65      2.36 o 
   5   0   0        2.11        0.86      1.71 o 
   6   0   0       68.12       52.27      3.37 o 
   7   0   0       66.20       46.81     10.05 o 
   8   0   0       94.88       75.76      4.86 o 
   9   0   0        5.08        4.00      4.07 o 
  10   0   0       16.38       19.44      8.56 o 
  11   0   0        3.00        6.86      6.18 o 
 -11   1   0        0.59       -2.99      5.73 o 
 -10   1   0       18.49       17.76      5.08 o 
  -9   1   0      103.68       92.01      8.93 o 
  -8   1   0        2.66        0.19      6.10 o 
  -7   1   0      841.37      763.47     26.82 o 
  -6   1   0      148.21      128.68      5.97 o 
  -5   1   0        9.49        6.04      1.21 o 
  -4   1   0        1.83        2.05      0.93 o 
  -3   1   0       79.00       59.56      1.81 o 
  -2   1   0     5351.40     5911.86    111.48 o 
  -1   1   0     1403.73     1248.87     23.74 o 
   0   1   0      822.93     1159.68     35.59 o 
   1   1   0      548.40      481.34     11.42 o 
   2   1   0        0.84        2.47      1.87 o 
   3   1   0      353.72      279.87     10.78 o 
   4   1   0        3.24        4.14      1.43 o 
   5   1   0      133.50      120.18      5.49 o 
   6   1   0        4.47        4.15      1.82 o 
   7   1   0      126.78      117.81      6.83 o 
   8   1   0      361.50      316.71     15.05 o 
   9   1   0       96.17       88.36     16.45 o 
  10   1   0        0.79       -4.04      4.04 o 
  11   1   0        3.22        2.24      4.87 o 
  12   1   0       26.65       33.38      6.80 o 
 -11   2   0        1.78       -5.17      5.17 o 
 -10   2   0        0.38        2.13      4.42 o 
  -9   2   0       47.06       40.06      5.68 o 
  -8   2   0       11.18       12.28      4.15 o 
  -7   2   0       11.41       11.86      3.03 o 
  -6   2   0       22.12       20.71      3.09 o 
  -5   2   0       15.99       11.43      1.35 o 
  -4   2   0      520.02      507.64     18.95 o 
  -3   2   0     1438.48     1255.45     25.68 o 
  -2   2   0       58.54       69.52      1.90 o 
  -1   2   0      192.60      382.74      8.68 o 
   0   2   0     3056.74     3745.00     91.31 o 
   1   2   0     4075.54     4345.90     86.78 o 
   2   2   0     3652.68     3665.10    103.50 o 
   3   2   0      123.45       99.93      3.56 o 
   4   2   0      232.13      195.94      7.16 o 
   5   2   0      159.32      125.17      4.50 o 
   6   2   0      120.03       94.07      3.80 o 
   7   2   0      123.33       98.16      7.14 o 
   8   2   0      108.43       75.32      5.68 o 
   9   2   0        1.62       -1.75      3.42 o 
  10   2   0        5.01        9.07      4.02 o 
  11   2   0        0.29       -0.62      4.04 o 
  12   2   0       29.03       20.53      6.04 o 
 -10   3   0       33.94       33.10     17.41 o 
  -9   3   0       10.02        8.92      4.79 o 
  -8   3   0        5.39        1.47      4.69 o 
  -7   3   0      218.99      198.25      9.82 o 
  -6   3   0       93.50       91.44      4.42 o 
  -5   3   0        0.03       -0.19      1.55 o 
  -4   3   0       14.77       11.96      2.29 o 
  -3   3   0      327.21      287.18      6.97 o 
  -2   3   0      314.74      432.73     10.75 o 
  -1   3   0      868.14      681.95     15.19 o 
   0   3   0      485.92      385.45      9.48 o 
   1   3   0      943.37     1014.30     22.13 o 
   2   3   0      539.40      554.48     13.06 o 
   3   3   0      448.77      517.68     13.44 o 
   4   3   0       26.58       17.98      1.78 o 
   5   3   0      678.52      569.33     17.18 o 
   6   3   0      144.77      100.81      4.05 o 
   7   3   0       46.86       38.53      2.68 o 
   8   3   0       17.28       14.86      3.40 o 
   9   3   0        0.17       -3.08      3.08 o 
  10   3   0       30.70       42.31      6.55 o 
  11   3   0       26.13       25.16      5.28 o 
  12   3   0        0.42       -3.00      6.25 o 
 -10   4   0       18.76       10.83      5.97 o 
  -9   4   0        5.54       10.18      5.28 o 
  -8   4   0        1.36        2.45      6.25 o 
  -7   4   0        1.64        3.37      2.98 o 
  -6   4   0      119.05      157.67     13.45 o 
  -5   4   0      418.91      377.80     12.91 o 
  -4   4   0      136.25      118.06      5.99 o 
  -3   4   0      464.14      410.02     19.38 o 
  -2   4   0      578.64      608.62     15.00 o 
  -1   4   0       38.26      142.35      4.27 o 
   0   4   0        0.44       19.58      1.61 o 
   1   4   0       77.10       96.69      3.16 o 
   2   4   0      534.95      484.24     11.01 o 
   3   4   0      212.42      215.23      5.62 o 
   4   4   0      765.08      712.22     18.83 o 
   5   4   0      119.76      104.20      4.25 o 
   6   4   0      203.78      186.83      6.58 o 
   7   4   0       21.22       21.54      3.78 o 
   8   4   0        1.50        5.80      2.87 o 
   9   4   0        5.54        0.64      7.66 o 
  10   4   0       80.91       86.26     12.87 o 
  11   4   0       81.44       69.11     13.54 o 
  12   4   0        0.35       -0.16      4.60 o 
  -9   5   0       26.62       11.00      5.93 o 
  -8   5   0       20.27       16.26      3.75 o 
  -7   5   0        4.33        3.42      3.23 o 
  -5   5   0      809.90      728.95     31.81 o 
  -4   5   0      201.82      196.53      7.45 o 
  -3   5   0       15.20        7.03      1.94 o 
  -2   5   0       95.12       89.24      3.42 o 
  -1   5   0        3.23        5.17      1.45 o 
   0   5   0       20.80       40.62      2.23 o 
   1   5   0        0.03       48.50      4.15 o 
   2   5   0      582.02      715.21     32.42 o 
   3   5   0     2409.61     2408.98     56.78 o 
   4   5   0       47.14       37.18      2.25 o 
   5   5   0       30.12       20.46      2.41 o 
   6   5   0       44.01       39.13      3.47 o 
   7   5   0       63.68       55.54      4.03 o 
   9   5   0      111.19      108.51     12.58 o 
  10   5   0       54.21       84.91      6.88 o 
  11   5   0       71.57       74.02      6.69 o 
  12   5   0       38.21       50.41     11.09 o 
  -8   6   0        6.89        3.01      3.44 o 
  -7   6   0      122.74      109.68      8.95 o 
  -6   6   0        0.24       -2.91      2.91 o 
  -5   6   0        1.20       -0.34      2.62 o 
  -4   6   0      190.35      183.59      7.41 o 
  -3   6   0      196.26      173.00      6.66 o 
  -2   6   0      265.60      301.07     10.21 o 
  -1   6   0       44.50       47.95      2.77 o 
   0   6   0       28.97       29.81      2.21 o 
   1   6   0       39.64       40.68      4.16 o 
   2   6   0      138.35      109.25      3.77 o 
   3   6   0      823.05      734.65     19.91 o 
   4   6   0       10.72       44.43      4.08 o 
   5   6   0       88.30       91.23      4.15 o 
   6   6   0      131.40      122.34      6.48 o 
   7   6   0      422.69      413.58     15.91 o 
   8   6   0       27.11       18.33      3.94 o 
   9   6   0       39.53       40.00      5.00 o 
  10   6   0       99.13      105.14     12.58 o 
  11   6   0        9.91        2.96      4.35 o 
  12   6   0       41.95       41.49     10.27 o 
  -7   7   0       17.83        9.60      4.01 o 
  -6   7   0        3.94       -0.76      3.38 o 
  -5   7   0        3.54        2.66      3.14 o 
  -4   7   0      126.89      105.33      5.69 o 
  -3   7   0        0.58        1.76      2.65 o 
  -2   7   0      119.22      127.56      5.31 o 
  -1   7   0       58.70       93.11      4.37 o 
   0   7   0      300.93      284.12      8.09 o 
   1   7   0       46.37      129.62      5.67 o 
   2   7   0       41.17       37.38      3.93 o 
   3   7   0        1.35        2.87      1.86 o 
   4   7   0       26.60       64.12      7.41 o 
   5   7   0       30.62       29.10      3.04 o 
   6   7   0       77.25       68.00      4.09 o 
   7   7   0        8.24        8.37      3.32 o 
   8   7   0      594.46      614.65     23.09 o 
   9   7   0       65.53       80.07      6.72 o 
  10   7   0        2.32       -3.00      3.65 o 
  11   7   0        5.55        1.17      9.38 o 
  12   7   0       27.87       39.54     12.35 o 
  -7   8   0       10.98       10.61      5.28 o 
  -6   8   0       61.43       52.34      5.61 o 
  -5   8   0        0.04        3.59      3.73 o 
  -4   8   0       54.42       59.83      4.96 o 
  -3   8   0        1.14        1.96      3.20 o 
  -2   8   0        2.02        4.54      3.00 o 
  -1   8   0        0.23        3.00      2.60 o 
   0   8   0      172.86      348.55     12.27 o 
   1   8   0      303.87      286.52      9.21 o 
   2   8   0        0.34       16.25      2.55 o 
   3   8   0      612.76      596.88     19.01 o 
   4   8   0       10.80        8.81      2.75 o 
   5   8   0       40.61       42.63      3.97 o 
   6   8   0       64.04       61.85      4.68 o 
   7   8   0        2.71       -3.50      3.50 o 
   8   8   0      160.00      166.95      8.67 o 
   9   8   0       26.31       24.60      5.18 o 
  10   8   0        9.34       10.26      5.06 o 
  11   8   0       28.31       19.73      5.03 o 
  -5   9   0       53.33       79.32      8.15 o 
  -4   9   0       44.41       59.54      6.08 o 
  -3   9   0       67.85      119.85     11.38 o 
  -2   9   0      186.58      220.23     10.72 o 
  -1   9   0      126.85      157.35      7.34 o 
   0   9   0       13.28       16.77      3.43 o 
   2   9   0        2.23        6.61      2.97 o 
   3   9   0        4.58       17.00      3.30 o 
   4   9   0       46.82       40.84      3.94 o 
   5   9   0      150.24      139.44      9.30 o 
   6   9   0      146.46      134.61      7.25 o 
   7   9   0       43.75       30.53      4.09 o 
   8   9   0        5.51        5.93      3.92 o 
   9   9   0       29.65       27.58      5.75 o 
  10   9   0       20.36       17.17      5.03 o 
  11   9   0        2.39        4.57      4.87 o 
  -4  10   0        0.42        3.36      4.83 o 
  -3  10   0      169.46      194.04     10.37 o 
  -2  10   0       87.14      123.36      8.03 o 
  -1  10   0        1.41        6.41      3.46 o 
   0  10   0        9.53        5.45      3.19 o 
   1  10   0       36.31       53.13      5.36 o 
   2  10   0        0.00       21.45      8.43 o 
   3  10   0        8.98        8.11      3.31 o 
   4  10   0      169.74      166.44      7.46 o 
   5  10   0      330.22      310.87     13.41 o 
   6  10   0       21.21       21.85      4.02 o 
   7  10   0      167.79      171.63      6.81 o 
   8  10   0      124.50      125.18      8.12 o 
   9  10   0        2.60       38.31     17.56 o 
  10  10   0       14.38       12.81      5.42 o 
  -3  11   0        2.78        3.25      4.57 o 
  -2  11   0      141.89      194.92     10.81 o 
  -1  11   0        0.62       -1.05      4.19 o 
   0  11   0       17.86       17.81      4.65 o 
   1  11   0       64.27       83.03      6.65 o 
   2  11   0       34.11       44.46      5.62 o 
   3  11   0        7.83       13.20      4.30 o 
   4  11   0        5.07        5.15      3.31 o 
   5  11   0      212.03      223.75     10.89 o 
   6  11   0      207.64      195.84     10.22 o 
   7  11   0       35.71       29.24      3.70 o 
   8  11   0        1.80       -1.24      4.12 o 
   9  11   0        6.23        8.59      5.69 o 
  10  11   0        4.51        3.72      8.33 o 
  -1  12   0       18.13       23.88     12.50 o 
   0  12   0        4.99        3.54      4.59 o 
   1  12   0        1.48       -1.69      4.21 o 
   2  12   0        1.93        9.70      4.56 o 
   3  12   0       44.19       59.85      7.30 o 
   4  12   0       38.55       34.06      5.27 o 
   5  12   0       84.04       84.31      6.96 o 
   6  12   0       14.46        6.62      3.18 o 
   7  12   0        2.58       -2.99      2.99 o 
   8  12   0        4.78        0.17      4.55 o 
   3  13   0       21.26       19.08      5.16 o 
   4  13   0        0.01       -4.15      4.73 o 
   5  13   0        8.55       20.01      5.21 o 
   6  13   0       39.17       40.78     10.72 o 
  -7 -12   1       28.26       30.79      5.14 o 
  -6 -12   1       30.25       17.97      4.38 o 
  -5 -12   1       86.41       80.58      6.74 o 
  -4 -12   1       60.25       65.39      7.69 o 
  -3 -12   1       28.35       44.58      6.79 o 
  -2 -12   1        2.05       -3.49      3.93 o 
  -1 -12   1        0.00       -1.74      4.21 o 
   0 -12   1       18.81        8.87      4.81 o 
  -8 -11   1        2.20        6.94      4.87 o 
  -7 -11   1       10.49        1.22      5.85 o 
  -6 -11   1        2.84        4.62      3.34 o 
  -5 -11   1      109.22      133.19      7.01 o 
  -4 -11   1      333.55      344.50     15.02 o 
  -3 -11   1       69.69       61.71      5.11 o 
  -2 -11   1       32.41       28.65      5.18 o 
  -1 -11   1        6.80        5.89      4.08 o 
   0 -11   1        2.05        1.39      3.96 o 
   1 -11   1       48.63       80.49      9.50 o 
   2 -11   1       67.59       77.78      8.23 o 
  -9 -10   1       35.83       37.57      9.08 o 
  -8 -10   1        1.82       60.37      6.74 o 
  -7 -10   1        2.54       -3.29      4.25 o 
  -6 -10   1      145.73      144.94      7.83 o 
  -5 -10   1       30.73       29.18      3.95 o 
  -4 -10   1        4.82        2.99      3.88 o 
  -3 -10   1      216.02      206.68      8.77 o 
  -2 -10   1        0.38       -2.95      2.95 o 
  -1 -10   1      131.67      128.49      7.75 o 
   0 -10   1       32.02       24.63      4.69 o 
   1 -10   1       11.63       15.20      5.78 o 
   2 -10   1        5.06       12.40      4.82 o 
   3 -10   1        1.12        9.21      4.81 o 
   4 -10   1       38.47       39.37      6.09 o 
 -10  -9   1        0.09       -1.80      4.59 o 
  -9  -9   1       24.74       26.45      5.81 o 
  -8  -9   1      112.08      127.95     10.69 o 
  -7  -9   1       21.02       18.44      5.59 o 
  -6  -9   1       50.48       62.17      4.75 o 
  -5  -9   1       25.85       28.07      4.45 o 
  -4  -9   1      130.28      120.44      8.31 o 
  -3  -9   1       15.21       20.96      5.11 o 
  -2  -9   1       42.31       44.85      4.24 o 
  -1  -9   1       11.86        9.99      3.12 o 
   0  -9   1      202.09      182.72      9.22 o 
   1  -9   1        0.34        2.91      3.03 o 
   2  -9   1       61.05       48.94      4.77 o 
   3  -9   1       54.16       64.57      6.15 o 
   4  -9   1        4.92        6.57      6.03 o 
   5  -9   1        7.14        3.53      5.72 o 
 -11  -8   1       37.10       30.77      5.67 o 
 -10  -8   1       81.22       96.81      8.17 o 
  -9  -8   1      221.03      231.93     13.34 o 
  -8  -8   1       65.77       69.19      5.99 o 
  -7  -8   1        0.06       -1.86      4.54 o 
  -6  -8   1        5.67        4.61      7.44 o 
  -5  -8   1        0.94       -0.69      2.26 o 
  -4  -8   1       55.94       58.36      4.13 o 
  -3  -8   1      710.06      651.37     20.59 o 
  -2  -8   1       30.63       38.62      3.64 o 
  -1  -8   1      205.28      271.30     10.10 o 
   0  -8   1       25.98       35.03      3.37 o 
   1  -8   1      224.13      207.99      8.50 o 
   2  -8   1      130.99      146.94      6.99 o 
   3  -8   1       90.59      115.76      7.30 o 
   4  -8   1      158.18      181.43      9.46 o 
   5  -8   1       41.40       41.95     12.06 o 
   6  -8   1       19.81       37.48     13.32 o 
 -11  -7   1       44.12       51.58      6.22 o 
 -10  -7   1      166.19      192.90     12.87 o 
  -9  -7   1      118.04      130.25     14.73 o 
  -8  -7   1        0.01       -1.27      3.67 o 
  -7  -7   1       15.32        3.51      6.72 o 
  -6  -7   1       55.92       38.55      8.78 o 
  -5  -7   1        0.28       -2.15      2.15 o 
  -4  -7   1        6.01        1.59      2.11 o 
  -3  -7   1      236.12      249.81      8.98 o 
  -2  -7   1      200.57      212.66      8.06 o 
  -1  -7   1      465.30      407.47     12.08 o 
   0  -7   1      984.49      940.81     25.60 o 
   1  -7   1      526.99      516.36     16.90 o 
   2  -7   1      118.37      118.90      5.88 o 
   3  -7   1        5.99       -2.22      2.22 o 
   4  -7   1      184.14      211.69     12.05 o 
   5  -7   1      125.43      134.90      6.66 o 
   6  -7   1       37.77       35.21      8.97 o 
   7  -7   1        1.82       -1.34      3.91 o 
 -11  -6   1        2.86        1.89      4.27 o 
 -10  -6   1        0.63        0.05      4.17 o 
  -9  -6   1        1.06       -1.19      3.33 o 
  -8  -6   1      341.89      369.39     17.91 o 
  -7  -6   1      291.72      340.00     13.98 o 
  -6  -6   1       34.67       36.31      8.04 o 
  -5  -6   1       37.17       29.99      4.58 o 
  -4  -6   1       11.50       12.74      1.92 o 
  -3  -6   1       45.57       35.98      2.59 o 
  -2  -6   1     1588.72     1521.18     39.91 o 
  -1  -6   1      448.58      453.42     11.68 o 
   1  -6   1       84.03       88.18      3.63 o 
   2  -6   1      259.29      398.08     15.95 o 
   3  -6   1       86.21       76.91      4.08 o 
   4  -6   1       59.66       88.24     10.91 o 
   5  -6   1       23.07       23.49      5.39 o 
   6  -6   1      120.20      122.33      8.98 o 
   7  -6   1       46.49       44.26      5.78 o 
   8  -6   1       34.81       34.96      4.93 o 
 -12  -5   1        6.24       11.16      4.78 o 
 -11  -5   1        2.92       -1.47      3.98 o 
 -10  -5   1        0.29       -4.69      4.69 o 
  -9  -5   1       45.02       41.35      6.40 o 
  -8  -5   1      198.75      195.76     10.61 o 
  -7  -5   1       35.38       33.59      3.66 o 
  -6  -5   1      310.38      254.65     19.05 o 
  -5  -5   1       33.96       35.77      5.43 o 
  -4  -5   1      280.96      250.33      6.65 o 
  -3  -5   1      194.68      185.94      4.90 o 
  -2  -5   1      289.13      301.11      7.97 o 
  -1  -5   1     1422.22     1470.41     34.89 o 
   0  -5   1       16.23       52.40      3.51 o 
   1  -5   1       15.63       21.00      1.96 o 
   2  -5   1      241.96      272.10      7.58 o 
   3  -5   1      143.82      153.16      5.52 o 
   4  -5   1       24.32       24.28      3.51 o 
   5  -5   1       60.75       57.46      4.05 o 
   6  -5   1      147.10      148.09      7.93 o 
   7  -5   1      117.73       99.40     11.61 o 
   8  -5   1        0.00       -3.20      3.20 o 
   9  -5   1        5.59        3.39      3.70 o 
 -12  -4   1        0.94       -2.43      5.66 o 
 -11  -4   1       58.26       54.26      8.11 o 
 -10  -4   1        4.32       -0.22      3.28 o 
  -9  -4   1       37.87       31.25      4.51 o 
  -8  -4   1       40.93       35.17      4.61 o 
  -7  -4   1        5.00        2.33      2.45 o 
  -6  -4   1        1.03        0.35      1.65 o 
  -5  -4   1        0.59        1.40      3.50 o 
  -4  -4   1       15.91       16.00      7.49 o 
  -3  -4   1      143.31      138.61      7.82 o 
  -2  -4   1      576.36      693.18     18.03 o 
  -1  -4   1        8.25       15.55      1.45 o 
   0  -4   1        0.06        1.12      1.17 o 
   1  -4   1      338.41      359.66      9.26 o 
   2  -4   1       10.53       56.68      2.35 o 
   3  -4   1        6.29       11.73      1.54 o 
   4  -4   1      352.15      345.13      9.25 o 
   5  -4   1      180.62      155.63      5.56 o 
   6  -4   1        1.13       -1.69      2.90 o 
   7  -4   1        0.07        4.56      4.55 o 
   8  -4   1        2.02       -1.98      3.21 o 
   9  -4   1        0.88        0.19      3.28 o 
  10  -4   1        0.00       -0.07      5.22 o 
 -12  -3   1        0.03       -5.95      5.95 o 
 -11  -3   1        5.37        0.73      4.63 o 
 -10  -3   1       10.75        8.97      4.10 o 
  -9  -3   1       55.97       45.43      4.82 o 
  -8  -3   1      100.63      102.54     11.31 o 
  -7  -3   1        0.04       -2.01      2.01 o 
  -6  -3   1       87.72       81.16      3.62 o 
  -5  -3   1      268.06      254.35     17.86 o 
  -4  -3   1       56.15       42.02      4.61 o 
  -3  -3   1      257.64      207.14      7.61 o 
  -2  -3   1      720.14      722.37     20.67 o 
  -1  -3   1     6729.33     6469.45    129.25 o 
   0  -3   1       30.14       53.62      3.18 o 
   2  -3   1      677.33      829.49     17.47 o 
   3  -3   1       80.72      122.36      3.41 o 
   4  -3   1       45.28       34.97      2.19 o 
   5  -3   1       68.28       65.48      4.58 o 
   6  -3   1       20.89       17.10      2.68 o 
   7  -3   1        3.36       -2.73      2.74 o 
   8  -3   1        8.91        6.14      3.08 o 
   9  -3   1       21.55       10.94      4.89 o 
  10  -3   1       21.39       14.27      5.57 o 
 -11  -2   1        9.54       34.68      6.85 o 
 -10  -2   1        7.38       12.15      4.24 o 
  -9  -2   1        2.65       -1.46      4.32 o 
  -8  -2   1      274.75      260.01     22.18 o 
  -7  -2   1      206.84      180.57      9.96 o 
  -6  -2   1      144.32      128.61      7.73 o 
  -5  -2   1      255.27      230.39     11.67 o 
  -4  -2   1      179.69      176.51     12.65 o 
  -3  -2   1      312.65      307.04     20.24 o 
  -2  -2   1      135.95       96.29      3.40 o 
  -1  -2   1     2358.28     2239.75     44.96 o 
   0  -2   1     7219.56     6851.24    146.76 o 
   1  -2   1       42.94       27.85      1.40 o 
   2  -2   1      225.33      185.09      4.76 o 
   3  -2   1     2840.68     2947.80     60.48 o 
   4  -2   1       40.25      122.98      7.62 o 
   5  -2   1        0.02       -0.42      1.24 o 
   6  -2   1       64.13       50.63      3.25 o 
   7  -2   1      129.10      106.79      4.93 o 
   8  -2   1        1.55        0.62      2.65 o 
   9  -2   1      105.91       90.11      7.19 o 
  10  -2   1       22.50       13.36      6.18 o 
  11  -2   1        0.35       -0.52      5.20 o 
 -11  -1   1        0.13        5.49      5.15 o 
 -10  -1   1       17.42       15.52      5.55 o 
  -9  -1   1       11.94        2.53      3.74 o 
  -8  -1   1       14.59        9.56      3.36 o 
  -7  -1   1      409.92      384.35     17.23 o 
  -6  -1   1        2.33       11.31      4.46 o 
  -5  -1   1        0.16       -1.34      3.57 o 
  -4  -1   1      584.25      493.23     31.70 o 
  -1  -1   1     1318.49     1195.56     49.97 o 
   0  -1   1      622.86      755.86     15.79 o 
   1  -1   1     1078.73     1164.96     23.89 o 
   2  -1   1     2552.99     2636.03     53.88 o 
   3  -1   1     3330.93     4900.73    100.47 o 
   4  -1   1        6.64       10.51      1.16 o 
   5  -1   1      476.29      437.84     12.30 o 
   6  -1   1      342.65      282.53      9.31 o 
   7  -1   1      148.27      136.89      5.54 o 
   8  -1   1       82.31       72.59      6.69 o 
   9  -1   1       76.85       74.50      6.59 o 
  10  -1   1       84.58      117.39      8.60 o 
  11  -1   1        0.86       -4.70      4.81 o 
 -11   0   1        0.02        2.66      4.79 o 
 -10   0   1        8.01        3.89      4.65 o 
  -9   0   1       67.59       71.10     10.42 o 
  -8   0   1        0.01       -1.48      2.83 o 
  -7   0   1        3.08        3.14      3.00 o 
  -6   0   1       77.52       69.17      3.79 o 
  -5   0   1       23.87       24.73      2.24 o 
  -4   0   1        1.66        2.23      3.13 o 
  -3   0   1      743.09      525.52     32.89 o 
   0   0   1     1138.25      924.71     25.27 o 
   1   0   1      509.37      550.28     14.31 o 
   2   0   1     5101.21     5569.66    106.28 o 
   3   0   1      447.80      658.74     14.47 o 
   4   0   1       11.88       21.68      2.08 o 
   5   0   1       16.80       13.43      1.74 o 
   6   0   1        9.85        4.64      1.18 o 
   7   0   1      100.80       77.30      4.70 o 
   8   0   1      264.95      241.72     10.56 o 
   9   0   1       25.69       23.42      4.13 o 
  10   0   1        2.62        6.93      9.30 o 
  11   0   1       17.21        8.40      4.92 o 
  12   0   1        0.10        3.73      7.00 o 
 -11   1   1       24.29       26.37      6.04 o 
 -10   1   1        2.20        4.34      4.79 o 
  -9   1   1       16.82       17.19      6.70 o 
  -8   1   1      100.71      106.53     12.73 o 
  -7   1   1       52.31       36.76      3.83 o 
  -6   1   1       35.26       24.52      3.05 o 
  -5   1   1        0.27       -1.48      1.67 o 
  -4   1   1      327.89      281.80      8.70 o 
  -3   1   1        4.42        3.79      1.29 o 
  -2   1   1       14.08       12.78      1.84 o 
  -1   1   1      648.49      682.77     29.24 o 
   0   1   1      357.41      347.33      8.99 o 
   1   1   1        2.43       -0.46      0.46 o 
   2   1   1      262.84      195.10      4.21 o 
   3   1   1     1719.22     1431.00     28.96 o 
   4   1   1      611.35      586.17     13.31 o 
   5   1   1      483.65      475.84     11.74 o 
   6   1   1      344.67      274.72      8.03 o 
   7   1   1       95.75       86.77      5.78 o 
   8   1   1       99.20       85.40     19.57 o 
   9   1   1       35.02       31.57      4.53 o 
  10   1   1       11.88       84.54     10.86 o 
  11   1   1        0.52       -1.56      3.59 o 
  12   1   1        6.71        0.78      5.46 o 
 -10   2   1       14.99        8.59      5.58 o 
  -9   2   1       29.06       27.62      5.32 o 
  -8   2   1       75.27       63.94      6.17 o 
  -7   2   1        0.73       -5.13      5.13 o 
  -6   2   1      448.89      407.74     15.07 o 
  -5   2   1       30.69       30.59      2.60 o 
  -4   2   1      585.73      491.46     15.16 o 
  -3   2   1      297.40      227.52      6.29 o 
  -2   2   1      255.00      271.09     14.99 o 
  -1   2   1      151.02      165.22      4.43 o 
   0   2   1      124.75       93.39      2.47 o 
   1   2   1       31.31       75.05      1.93 o 
   2   2   1     1845.73     2317.09     42.20 o 
   3   2   1        0.60       25.08      1.80 o 
   4   2   1     1092.83     1003.76     29.04 o 
   5   2   1        8.74        3.71      1.08 o 
   6   2   1      247.69      217.34      7.39 o 
   7   2   1       40.01       29.59      3.57 o 
   8   2   1       52.38       44.01      4.68 o 
   9   2   1        3.10        1.54      3.36 o 
  10   2   1       50.71       44.96     15.18 o 
  11   2   1       82.76       73.30      6.71 o 
  12   2   1       20.53       19.98      4.60 o 
 -10   3   1       26.87       43.52      8.33 o 
  -9   3   1       26.09       11.67      4.99 o 
  -8   3   1       19.24       14.09      4.68 o 
  -7   3   1       15.97       12.39      4.10 o 
  -6   3   1       73.19       57.07      5.30 o 
  -5   3   1      579.35      433.35     21.51 o 
  -4   3   1      312.76      237.88      5.93 o 
  -3   3   1      559.96      536.53     16.96 o 
  -2   3   1      736.62      575.07     12.88 o 
  -1   3   1      112.57       89.03      3.11 o 
   0   3   1       73.31      109.18      3.23 o 
   1   3   1      344.54      533.69     16.37 o 
   2   3   1     3514.51     4487.19     96.31 o 
   3   3   1        3.99       23.17      2.20 o 
   4   3   1      366.73      329.84      7.23 o 
   5   3   1      231.21      187.64      4.73 o 
   6   3   1      137.37      140.14      5.24 o 
   7   3   1      176.30      168.49      7.35 o 
   8   3   1        1.45        0.97      2.89 o 
   9   3   1      205.87      203.52     10.91 o 
  10   3   1       78.78       80.28      6.58 o 
  11   3   1       24.44       22.42      7.52 o 
  12   3   1       44.26       56.82      6.44 o 
  -9   4   1       12.75       13.40      5.51 o 
  -8   4   1        4.13        2.76      4.40 o 
  -7   4   1        0.15       -0.30      4.17 o 
  -6   4   1        7.40        2.14      2.52 o 
  -5   4   1      366.92      334.93     12.65 o 
  -4   4   1      204.88      156.42      5.98 o 
  -3   4   1     1171.28     1066.87     25.63 o 
  -2   4   1      477.02      382.85     11.84 o 
  -1   4   1      541.89      523.64     12.85 o 
   0   4   1       49.49       41.54      2.01 o 
   1   4   1      522.62      745.81     17.90 o 
   2   4   1     1506.94     1780.94     41.72 o 
   3   4   1      165.87      244.17      8.08 o 
   4   4   1       22.75       26.75      2.32 o 
   5   4   1      896.42      850.61     19.22 o 
   6   4   1      216.19      199.06      5.07 o 
   7   4   1      214.40      219.89      8.88 o 
   8   4   1      214.85      201.46     16.52 o 
   9   4   1       43.68       47.37     12.43 o 
  10   4   1       44.91       37.30      5.12 o 
  11   4   1        7.99       49.48     12.20 o 
  12   4   1       61.61       72.85     11.98 o 
  13   4   1       25.03       20.54      8.63 o 
  -9   5   1        0.07       -5.19      5.19 o 
  -8   5   1       34.64       30.39      6.05 o 
  -7   5   1       10.02        5.62      4.99 o 
  -6   5   1        1.26       -0.87      2.78 o 
  -5   5   1       77.70       64.85      4.11 o 
  -4   5   1      403.85      338.67     11.37 o 
  -3   5   1       83.84       58.65      3.38 o 
  -2   5   1       82.02       87.49      3.68 o 
  -1   5   1       21.97       85.83      7.59 o 
   0   5   1       42.95       78.16      2.97 o 
   1   5   1      384.06      535.07     13.25 o 
   2   5   1        3.07        5.93      1.42 o 
   3   5   1     1022.96     1030.55     22.79 o 
   4   5   1        6.04       85.08     12.13 o 
   5   5   1       19.34       19.33      1.54 o 
   6   5   1        6.61        5.38      1.99 o 
   7   5   1        4.00        1.51      4.21 o 
   8   5   1       85.76       67.97      5.45 o 
   9   5   1       44.22       40.73      4.90 o 
  10   5   1      107.89       93.79      6.97 o 
  11   5   1      122.34      121.92     10.05 o 
  12   5   1       13.30        6.14      4.54 o 
  13   5   1        0.25       -1.17      4.76 o 
  -8   6   1       31.46       39.16     14.73 o 
  -7   6   1       35.29       29.62      7.33 o 
  -6   6   1       21.37       10.44      3.32 o 
  -5   6   1        0.24       -1.58      2.45 o 
  -4   6   1        4.71        1.28      2.63 o 
  -3   6   1       22.24       16.46      3.11 o 
  -2   6   1        2.72        2.42      1.81 o 
  -1   6   1       13.61       24.91      2.21 o 
   0   6   1        2.29        4.87      1.48 o 
   1   6   1      279.64      262.62      7.20 o 
   2   6   1      209.77      265.28      7.24 o 
   3   6   1        2.42        8.91      1.61 o 
   4   6   1      300.26      427.01     33.77 o 
   5   6   1      204.13      177.09      4.95 o 
   6   6   1      245.08      218.22      6.86 o 
   7   6   1      219.04      175.85      6.58 o 
   8   6   1        5.21        1.14      3.00 o 
   9   6   1      197.13      192.38     10.80 o 
  10   6   1       87.21       98.80      7.50 o 
  11   6   1       19.43       22.21      4.89 o 
  12   6   1       17.10       11.59      4.82 o 
  -7   7   1       51.07       33.23      4.78 o 
  -6   7   1       39.84       30.47      4.49 o 
  -5   7   1        0.06       -2.71      2.71 o 
  -4   7   1      172.34      174.17      8.70 o 
  -3   7   1        0.04       -2.47      2.47 o 
  -2   7   1      213.16      186.61      7.78 o 
  -1   7   1      470.96      459.79     13.32 o 
   0   7   1      118.10      145.46      5.41 o 
   1   7   1       36.84       38.94      2.54 o 
   2   7   1       95.97      115.59      4.87 o 
   3   7   1        3.62        2.91      1.59 o 
   4   7   1       16.00       32.88      3.99 o 
   5   7   1      675.82      598.15     16.84 o 
   6   7   1      358.07      300.59      9.28 o 
   7   7   1      303.03      269.77      9.50 o 
   8   7   1       16.65       14.98      3.48 o 
   9   7   1        2.41       -1.23      3.60 o 
  10   7   1        5.26       -0.32      4.39 o 
  11   7   1        7.27        9.59      6.55 o 
  12   7   1       19.05       17.44      5.03 o 
  -6   8   1       20.33       17.44      4.31 o 
  -5   8   1       25.28       19.28      4.29 o 
  -4   8   1        0.03       -1.64      2.94 o 
  -3   8   1      148.24      164.98      8.55 o 
  -2   8   1        0.21       10.04      3.00 o 
  -1   8   1       33.04       28.01      3.09 o 
   0   8   1      645.88      774.51     24.34 o 
   1   8   1      338.39      300.75      9.44 o 
   2   8   1       99.56      107.96      4.70 o 
   3   8   1      574.11      551.60     15.74 o 
   4   8   1      904.60      838.44     30.09 o 
   5   8   1      122.46      121.28      6.28 o 
   6   8   1       40.99       40.83      3.32 o 
   7   8   1      114.20      104.20      5.26 o 
   8   8   1      255.38      245.44     11.03 o 
   9   8   1       13.14       11.37      6.33 o 
  10   8   1       62.35       77.98     11.76 o 
  11   8   1       30.94       37.39     13.17 o 
  12   8   1        3.13       -2.59      4.61 o 
  -5   9   1       31.96       22.01      5.82 o 
  -4   9   1        6.25       63.80     13.18 o 
  -3   9   1      115.20      117.47      7.47 o 
  -2   9   1      322.08      382.83     15.91 o 
  -1   9   1        1.97        2.59      3.45 o 
   0   9   1      415.43      423.60     14.62 o 
   1   9   1       27.24       39.91      3.93 o 
   2   9   1      580.34      569.87     16.44 o 
   3   9   1        2.50        6.86      2.70 o 
   4   9   1        6.22       17.77      3.70 o 
   5   9   1        1.77       19.51     16.77 o 
   6   9   1      126.41      109.70      5.25 o 
   7   9   1      273.03      247.60      8.48 o 
   8   9   1      203.84      213.93     10.38 o 
   9   9   1       62.86       58.99      6.51 o 
  10   9   1        8.95        7.66      4.52 o 
  11   9   1       27.27       33.61      5.84 o 
  12   9   1       38.53       36.93     10.05 o 
  -4  10   1        1.13        3.45      4.15 o 
  -3  10   1        1.77        0.75      3.88 o 
  -2  10   1       85.78      130.86     14.29 o 
  -1  10   1       25.72       25.86      4.69 o 
   0  10   1       21.91       13.35      3.44 o 
   1  10   1       18.80       13.75      3.41 o 
   2  10   1       27.15       32.25      4.81 o 
   3  10   1      252.33      250.03      9.68 o 
   4  10   1      176.80      157.54     10.05 o 
   5  10   1      451.91      422.63     14.46 o 
   6  10   1       61.72       65.12      4.28 o 
   7  10   1       78.32       95.79      4.92 o 
   8  10   1      104.02       86.66      5.15 o 
   9  10   1        7.95       -3.77      4.36 o 
  10  10   1       49.52       43.99     13.92 o 
  11  10   1       31.54       23.30      6.10 o 
  -3  11   1        1.38       -3.02      4.03 o 
  -2  11   1        0.44        2.60      4.16 o 
  -1  11   1        1.31        1.54      3.79 o 
   0  11   1        3.81        7.91      4.31 o 
   1  11   1        0.38        0.37      3.11 o 
   2  11   1        4.46        0.56      3.66 o 
   3  11   1      107.73       92.76      6.73 o 
   4  11   1       91.81      102.58      6.90 o 
   5  11   1       74.55       64.93      4.44 o 
   6  11   1       57.73       56.11      4.24 o 
   7  11   1        1.77        0.43      2.89 o 
   8  11   1        2.28       -3.03      3.03 o 
   9  11   1        1.15        3.79      5.13 o 
  10  11   1       34.68       39.99      6.63 o 
  -1  12   1       15.94        7.46      4.61 o 
   0  12   1       52.06       52.77      6.40 o 
   1  12   1       31.59       31.11      5.56 o 
   2  12   1        9.55       10.25      4.42 o 
   3  12   1       43.88       44.57      5.65 o 
   4  12   1       69.87       78.54      6.46 o 
   5  12   1       43.46       40.28      4.11 o 
   6  12   1        5.76        5.69      3.06 o 
   7  12   1       18.06       18.29      3.57 o 
   8  12   1       23.51       28.08      3.96 o 
   9  12   1        8.74        5.85      5.45 o 
   1  13   1        0.26        0.66      4.63 o 
   2  13   1       26.91       30.32      7.24 o 
   3  13   1      107.19      102.81      7.73 o 
   4  13   1       43.77       42.82      5.94 o 
   5  13   1       30.88       58.21      8.88 o 
   6  13   1       19.46       25.54      5.25 o 
   7  13   1        2.59       -1.91      3.01 o 
  -4 -12   2       26.71       29.82      4.89 o 
  -3 -12   2       17.94       11.89      4.68 o 
  -2 -12   2        7.73        4.88      4.44 o 
  -7 -11   2        2.05       -9.23     10.72 o 
  -6 -11   2       34.35       28.64      8.71 o 
  -5 -11   2        0.59        1.26      3.14 o 
  -4 -11   2        0.53       -1.03      3.42 o 
  -3 -11   2       54.90       53.68      4.97 o 
  -2 -11   2        0.00       -4.73      5.50 o 
  -1 -11   2        0.41        1.02      3.76 o 
   0 -11   2        2.71        1.83      4.42 o 
   1 -11   2       42.64       36.37      5.86 o 
  -8 -10   2       10.27        3.49      4.76 o 
  -7 -10   2       19.52        0.30      9.82 o 
  -6 -10   2       52.86       37.12      5.74 o 
  -5 -10   2       12.41       56.41      4.41 o 
  -4 -10   2       47.55       33.58      4.49 o 
  -3 -10   2       24.27       20.01      3.93 o 
  -2 -10   2       10.34       12.18      3.73 o 
  -1 -10   2       19.49       16.57      4.38 o 
   0 -10   2       13.09       11.65      4.29 o 
   1 -10   2       17.77       13.61      4.57 o 
   2 -10   2        0.01       -3.67      4.02 o 
   3 -10   2       55.41       55.75      6.52 o 
  -9  -9   2       78.30      108.07      9.17 o 
  -8  -9   2       22.82       23.96      7.30 o 
  -7  -9   2       54.47       69.95     12.65 o 
  -6  -9   2       59.35       47.14      7.81 o 
  -5  -9   2        0.58       -2.37      2.37 o 
  -4  -9   2      116.49       99.93      5.54 o 
  -3  -9   2      125.89      137.32      6.62 o 
  -2  -9   2       46.86       48.49      4.42 o 
  -1  -9   2       52.92       60.05      4.77 o 
   0  -9   2       77.49       87.82      6.32 o 
   1  -9   2       43.40       59.17      7.10 o 
   2  -9   2       21.44       11.93      3.67 o 
   3  -9   2       15.99       17.25      5.09 o 
   4  -9   2       10.83       25.55      5.26 o 
   5  -9   2        0.89       -4.89      4.89 o 
 -10  -8   2       33.81       33.86     10.79 o 
  -9  -8   2      114.76      114.00     14.44 o 
  -8  -8   2       42.75       45.89      5.63 o 
  -7  -8   2       42.18       37.21     10.27 o 
  -6  -8   2       10.32       11.51      5.17 o 
  -5  -8   2        0.56        0.26      3.48 o 
  -4  -8   2       12.02       12.66      2.86 o 
  -3  -8   2      197.86      185.56      7.62 o 
  -2  -8   2      342.35      353.43     12.39 o 
  -1  -8   2       31.20       32.51      3.76 o 
   0  -8   2       11.05        6.90      3.15 o 
   1  -8   2       85.52      114.34      7.91 o 
   2  -8   2       34.46       39.89      4.64 o 
   3  -8   2        3.61        2.85      3.25 o 
   4  -8   2      150.94      169.58      9.31 o 
   5  -8   2      198.70      228.04     18.60 o 
   6  -8   2       39.51       47.58      7.19 o 
 -10  -7   2        6.81        1.33      4.12 o 
  -9  -7   2      152.92      157.88     33.64 o 
  -8  -7   2       11.53       11.40      7.74 o 
  -7  -7   2        7.36       12.65      8.33 o 
  -6  -7   2       19.16       22.52      4.97 o 
  -5  -7   2        3.58       -0.29      3.05 o 
  -4  -7   2        4.13       11.90      2.51 o 
  -3  -7   2        6.88        5.62      2.31 o 
  -2  -7   2       99.33       87.75      4.77 o 
  -1  -7   2      763.11      698.64     21.74 o 
   0  -7   2       46.97       43.27      3.38 o 
   1  -7   2       13.53       16.50      2.82 o 
   2  -7   2      145.46      164.36      7.21 o 
   3  -7   2      320.03      364.22     12.93 o 
   4  -7   2      113.86      129.02      7.75 o 
   5  -7   2       76.13      116.80      7.46 o 
   6  -7   2       21.02        6.49      4.84 o 
   7  -7   2        9.69       -3.34      4.68 o 
 -11  -6   2       38.49       51.96      6.33 o 
 -10  -6   2        1.30       -0.95      3.45 o 
  -9  -6   2        7.86        9.73      4.08 o 
  -8  -6   2      201.88      229.58     12.44 o 
  -7  -6   2       44.40       49.11      9.23 o 
  -6  -6   2       42.80       58.02      5.95 o 
  -5  -6   2        0.02       -2.20      4.17 o 
  -4  -6   2       50.11       54.51      4.32 o 
  -3  -6   2        0.08        1.29      1.90 o 
  -2  -6   2        1.34       -0.42      1.97 o 
  -1  -6   2       90.41       73.12      3.60 o 
   0  -6   2        0.04       -1.72      1.72 o 
   1  -6   2      261.80      407.49     12.07 o 
   2  -6   2        0.42        1.09      2.35 o 
   3  -6   2       37.17       48.98      4.14 o 
   4  -6   2       58.64       88.71      5.16 o 
   5  -6   2       82.94       85.67      5.25 o 
   6  -6   2       97.90      104.71      6.75 o 
   7  -6   2        6.71        1.69      3.73 o 
   8  -6   2        0.22       -3.25      3.80 o 
 -11  -5   2        2.33       11.16      9.38 o 
 -10  -5   2        1.35       -0.74      7.44 o 
  -9  -5   2       56.66       82.60     12.65 o 
  -8  -5   2        1.97       -0.29      3.27 o 
  -7  -5   2       32.78       37.97      4.08 o 
  -6  -5   2      164.78      183.58     10.15 o 
  -5  -5   2       10.22        5.23      6.62 o 
  -4  -5   2      109.63      225.38     12.28 o 
  -3  -5   2      115.13      114.64      3.70 o 
  -2  -5   2      166.58      179.05      4.85 o 
  -1  -5   2       71.96       75.99      3.38 o 
   0  -5   2      153.24      147.47      4.66 o 
   1  -5   2      145.10      216.91      6.33 o 
   2  -5   2      867.26      855.63     21.01 o 
   3  -5   2        8.35       17.29      3.17 o 
   4  -5   2       84.19       72.45      3.48 o 
   5  -5   2        1.34       64.00      8.48 o 
   6  -5   2        0.03       -2.86      2.86 o 
   7  -5   2       31.28       19.40      4.09 o 
   8  -5   2        0.66       -2.22      3.43 o 
   9  -5   2        5.00        9.29      4.36 o 
 -11  -4   2        4.90        4.61      8.19 o 
 -10  -4   2        0.01        0.30      7.89 o 
  -9  -4   2       13.56       14.59      7.74 o 
  -8  -4   2      195.33      267.30     21.88 o 
  -7  -4   2        0.04       -3.78      4.07 o 
  -6  -4   2       45.70       40.78      8.04 o 
  -5  -4   2      225.95      221.25      8.49 o 
  -4  -4   2        0.01       -1.24      3.55 o 
  -3  -4   2       10.42        6.92      1.71 o 
  -2  -4   2      220.46      201.60      5.48 o 
  -1  -4   2      453.03      382.99      9.78 o 
   0  -4   2     1236.59     1204.63     28.68 o 
   1  -4   2      452.66      611.30     14.09 o 
   2  -4   2      874.64      887.72     18.91 o 
   3  -4   2       86.14       96.75      3.20 o 
   4  -4   2        1.61        0.71      1.58 o 
   5  -4   2        0.02        2.58      2.12 o 
   6  -4   2        5.80        4.92      2.63 o 
   7  -4   2       43.62       42.02      4.66 o 
   8  -4   2       60.38       58.03      6.21 o 
   9  -4   2      120.00      138.71      7.76 o 
  10  -4   2        2.75       -2.51      3.69 o 
 -11  -3   2        0.59       -2.08      7.44 o 
 -10  -3   2        6.52        2.98      7.29 o 
  -9  -3   2       73.11       83.79     11.31 o 
  -8  -3   2        3.72        5.21      6.25 o 
  -7  -3   2      343.40      362.76     18.35 o 
  -6  -3   2      114.87      115.23      8.07 o 
  -5  -3   2       37.01       27.98      6.40 o 
  -4  -3   2      261.44      223.25     16.52 o 
  -3  -3   2      515.11      488.36     16.77 o 
  -2  -3   2      591.20      579.04     13.89 o 
  -1  -3   2     2195.49     2324.61     50.20 o 
   0  -3   2      931.92      975.53     26.08 o 
   1  -3   2      532.27      495.07     11.44 o 
   2  -3   2      565.18      538.17     11.67 o 
   3  -3   2      191.79      309.03      7.17 o 
   4  -3   2       33.39       34.35      2.08 o 
   5  -3   2        0.04       -0.31      1.51 o 
   6  -3   2       35.86       23.59      2.96 o 
   7  -3   2       34.15       25.56      3.72 o 
   8  -3   2        6.78        9.07      3.37 o 
   9  -3   2       50.49       51.65      6.21 o 
  10  -3   2       20.99       15.55      3.98 o 
 -10  -2   2       56.02       98.97     12.20 o 
  -9  -2   2        9.62        8.63      7.00 o 
  -8  -2   2        8.04       16.07      6.55 o 
  -7  -2   2       53.42       51.79      8.48 o 
  -6  -2   2      314.01      313.25     15.73 o 
  -5  -2   2       86.70       80.52      8.63 o 
  -4  -2   2        1.71        2.98      4.46 o 
  -3  -2   2      111.78      102.69      9.08 o 
  -2  -2   2      701.81      701.78     29.50 o 
  -1  -2   2        0.17        9.69      2.38 o 
   0  -2   2       66.97       67.81      2.63 o 
   1  -2   2      669.88      661.03     13.89 o 
   2  -2   2     1219.91     1124.14     23.42 o 
   4  -2   2       56.68       97.82      3.77 o 
   5  -2   2      104.85      144.61      5.45 o 
   6  -2   2        2.18       -0.51      1.94 o 
   7  -2   2       28.62       19.04      2.91 o 
   8  -2   2       81.85       67.20      4.18 o 
   9  -2   2       24.26       19.28      5.66 o 
  10  -2   2       28.11       32.73      8.28 o 
  11  -2   2        7.75        8.53      5.19 o 
 -11  -1   2        5.56       -8.19      8.19 o 
 -10  -1   2       14.67       16.96      5.25 o 
  -8  -1   2        1.36        5.66      5.66 o 
  -7  -1   2      135.40      144.22     12.80 o 
  -6  -1   2       16.57       14.59      5.66 o 
  -5  -1   2      282.96      285.01     20.24 o 
  -1  -1   2        0.85       -0.60      2.53 o 
   0  -1   2      635.20      580.40     11.26 o 
   1  -1   2      447.02      442.36      8.83 o 
   2  -1   2        0.25       39.71      2.48 o 
   3  -1   2      336.68      579.67     12.32 o 
   4  -1   2     1897.13     1945.23     40.24 o 
   5  -1   2       99.34      177.89      6.10 o 
   6  -1   2     1318.82     1340.20     32.67 o 
   7  -1   2      168.48      138.01      5.30 o 
   8  -1   2        0.58       -0.20      2.19 o 
   9  -1   2       49.96       61.94      4.58 o 
  10  -1   2        4.46        4.71      4.47 o 
  11  -1   2        0.83        1.87      4.87 o 
  12  -1   2       31.02       17.26      8.63 o 
 -11   0   2       33.28       44.06      6.68 o 
 -10   0   2       35.16       34.59      5.75 o 
  -9   0   2       52.89       46.70      5.79 o 
  -8   0   2       28.10       30.61      4.02 o 
  -7   0   2       49.51       42.92      4.24 o 
  -6   0   2      372.14      339.34     23.22 o 
  -5   0   2       28.55       29.02      5.51 o 
  -4   0   2      287.89      240.36     16.82 o 
   0   0   2     2614.45     2476.94     81.12 o 
   1   0   2        0.30       12.04      1.13 o 
   2   0   2     4253.29     4851.57     98.77 o 
   3   0   2      719.66      792.54     16.52 o 
   4   0   2      703.31      729.03     23.43 o 
   5   0   2     1499.62     1337.08     32.29 o 
   6   0   2       45.34       44.25      4.92 o 
   7   0   2       59.46       39.99      2.87 o 
   8   0   2       44.05       43.27      3.22 o 
   9   0   2       25.68       20.18      2.92 o 
  10   0   2        2.42        3.02      4.47 o 
  11   0   2        4.41        5.46      5.66 o 
  12   0   2        0.06       -4.06      5.10 o 
 -10   1   2        2.35        5.98      4.61 o 
  -9   1   2       23.96       20.73      4.72 o 
  -8   1   2       91.97       90.45      6.72 o 
  -7   1   2       46.23       48.50      5.96 o 
  -6   1   2      336.11      312.83     11.87 o 
  -5   1   2      221.38      190.01      7.57 o 
  -4   1   2       11.04       17.96      2.93 o 
  -3   1   2      369.64      308.06     20.46 o 
  -2   1   2      642.09      471.65     27.83 o 
  -1   1   2     2418.23     2465.39    139.46 o 
   0   1   2     5087.31     4591.42    158.76 o 
   1   1   2       77.91       94.79      3.62 o 
   2   1   2     1998.80     2482.99     64.00 o 
   3   1   2     6821.27     6952.04    150.12 o 
   4   1   2     1056.37     1365.62     30.02 o 
   5   1   2       13.88       20.86      1.55 o 
   6   1   2      403.78      400.30     10.49 o 
   7   1   2       75.98       63.42      5.46 o 
   8   1   2        6.84        4.47      2.25 o 
   9   1   2       91.66       71.50     10.57 o 
  10   1   2       32.69       33.20      4.51 o 
  11   1   2       17.50       21.36      6.40 o 
  12   1   2       12.62        3.39      5.58 o 
 -10   2   2        0.22       -7.96      7.96 o 
  -9   2   2       12.37        5.13      4.42 o 
  -8   2   2       21.00       19.23      9.00 o 
  -7   2   2       57.72       41.17      9.08 o 
  -6   2   2       56.56       70.77      4.40 o 
  -5   2   2      580.36      516.31     15.64 o 
  -4   2   2     1295.76     1079.00     31.09 o 
  -3   2   2      644.87      593.50     19.78 o 
  -2   2   2      775.27      720.13     20.99 o 
  -1   2   2      108.97       88.77      2.77 o 
   0   2   2     6116.12     5388.73    107.58 o 
   1   2   2     2666.31     2709.96     49.23 o 
   2   2   2    10521.59    13127.98    266.39 o 
   3   2   2     1353.90     1331.89     27.52 o 
   4   2   2       70.21      105.56      2.81 o 
   5   2   2       72.02       52.74      2.07 o 
   6   2   2      116.75      107.77      3.71 o 
   7   2   2        0.20       -1.11      1.47 o 
   8   2   2        3.26        1.56      1.60 o 
   9   2   2        3.56       -2.60      3.24 o 
  10   2   2       15.86       14.21      4.00 o 
  11   2   2      166.74      162.03     23.29 o 
  12   2   2       73.42       59.09      8.17 o 
  13   2   2        3.93       -2.91      8.41 o 
 -10   3   2        1.47       -1.61      5.02 o 
  -9   3   2        0.43        0.67      4.78 o 
  -8   3   2        0.01       -0.26      4.25 o 
  -7   3   2       80.70       76.66     13.17 o 
  -6   3   2       13.96        8.35      3.67 o 
  -5   3   2      665.78      586.92     24.97 o 
  -4   3   2      703.48      637.57     24.32 o 
  -3   3   2        0.12       -0.97      0.97 o 
  -2   3   2       89.98       75.68      2.55 o 
  -1   3   2      168.98      176.84      5.12 o 
   0   3   2       13.97       18.58      1.27 o 
   1   3   2      134.70      162.12      4.04 o 
   2   3   2      641.60      880.70     18.20 o 
   3   3   2       21.75       30.46      1.44 o 
   4   3   2     1647.33     1729.71     33.52 o 
   5   3   2        0.07        0.33      1.17 o 
   6   3   2      194.37      163.18      5.12 o 
   7   3   2      154.13      136.50      4.25 o 
   8   3   2      114.45       95.54      3.76 o 
   9   3   2      180.44      148.49      7.59 o 
  10   3   2      124.72      108.43      7.62 o 
  11   3   2       42.09       42.04      6.47 o 
  12   3   2       33.56       30.99      5.79 o 
  13   3   2        0.00       -0.15      4.68 o 
  -9   4   2        1.59       15.63      5.68 o 
  -8   4   2       21.53       15.96      6.77 o 
  -7   4   2       99.38       87.69      7.09 o 
  -6   4   2      113.27      115.96      7.73 o 
  -5   4   2      148.44      135.03      8.04 o 
  -4   4   2        7.85        2.11      1.83 o 
  -3   4   2      645.27      536.83     13.23 o 
  -1   4   2      543.36      521.57     14.16 o 
   0   4   2      341.40      326.85      9.94 o 
   1   4   2     1751.32     1783.52     41.71 o 
   2   4   2       87.97       99.52      2.69 o 
   3   4   2       15.81       27.11      1.50 o 
   4   4   2       15.26       20.61      1.35 o 
   5   4   2       51.87       68.62      2.54 o 
   6   4   2       29.89       21.78      1.53 o 
   7   4   2       29.92       41.31      3.14 o 
   8   4   2      178.89      150.23      5.85 o 
   9   4   2      357.08      301.04     12.50 o 
  10   4   2      113.52       98.23      7.44 o 
  11   4   2       17.21       15.51      4.89 o 
  12   4   2       12.51        9.66      5.15 o 
  13   4   2       13.74        7.77      5.13 o 
  -9   5   2       24.75       23.07      6.10 o 
  -8   5   2        6.83        3.73      4.84 o 
  -7   5   2       18.75       12.71      4.84 o 
  -6   5   2      184.05      169.73     10.09 o 
  -5   5   2        0.57        0.01      2.11 o 
  -4   5   2        9.15       10.87      2.56 o 
  -3   5   2      200.67      172.60      6.51 o 
  -2   5   2        0.13       -0.48      1.72 o 
  -1   5   2      386.81      423.53     20.47 o 
   0   5   2      396.30      395.10     11.09 o 
   2   5   2        0.47       14.07      1.27 o 
   3   5   2        8.55        4.64      1.11 o 
   4   5   2       84.95       89.86      2.73 o 
   5   5   2      112.92       96.64      3.37 o 
   6   5   2      337.80      324.51      7.91 o 
   7   5   2       42.17       36.34      2.56 o 
   8   5   2       12.83       11.27      1.85 o 
   9   5   2       82.25       71.38      5.18 o 
  10   5   2      256.83      216.84     11.78 o 
  11   5   2       32.30       31.78      5.28 o 
  12   5   2        0.00       -1.03      4.16 o 
  13   5   2        0.09       -5.12      5.21 o 
  -8   6   2       92.06       92.30      8.86 o 
  -7   6   2       48.67       60.72      6.94 o 
  -6   6   2       89.84       76.22      5.06 o 
  -5   6   2      128.32      101.97      5.18 o 
  -4   6   2        8.45        4.53      2.49 o 
  -3   6   2       97.46       81.71      4.46 o 
  -2   6   2      205.77      196.40     10.53 o 
  -1   6   2      388.32      415.77     14.07 o 
   0   6   2       79.37       81.56      3.55 o 
   1   6   2      357.36      439.05     12.36 o 
   2   6   2      138.03      165.10      4.59 o 
   3   6   2      387.68      514.33     12.02 o 
   5   6   2       49.07       51.70      2.59 o 
   6   6   2      936.58      842.14     19.26 o 
   7   6   2      136.24      128.69      5.29 o 
   8   6   2       38.08       30.19      3.14 o 
   9   6   2       99.64       79.43      6.35 o 
  10   6   2       74.06       77.70      6.72 o 
  11   6   2       75.52       70.04      6.71 o 
  12   6   2        3.14        0.46     10.49 o 
  13   6   2        3.49        1.81      4.52 o 
  -7   7   2       20.80       15.78      6.03 o 
  -6   7   2       13.00        5.27      3.10 o 
  -5   7   2       66.98       48.36      4.00 o 
  -4   7   2        5.15        3.43      2.80 o 
  -3   7   2       19.21       16.17      3.08 o 
  -2   7   2       31.18       33.37      3.89 o 
  -1   7   2      217.39      196.60      6.75 o 
   0   7   2      203.59      228.98      7.42 o 
   1   7   2       93.08      173.28      7.98 o 
   2   7   2       33.47       64.24      2.91 o 
   3   7   2      130.25      127.69      3.99 o 
   4   7   2        0.51        5.27      1.47 o 
   5   7   2       66.89       60.08      2.98 o 
   6   7   2      616.99      594.84     17.74 o 
   7   7   2     1223.90     1176.89     35.59 o 
   8   7   2        0.25       -2.02      2.02 o 
   9   7   2        4.53        1.51      7.44 o 
  10   7   2        2.21       -1.37      3.47 o 
  11   7   2       64.80       63.24      6.50 o 
  12   7   2       10.59        5.05      5.95 o 
  13   7   2        9.17       10.79      5.25 o 
  -6   8   2        2.69       -1.40      3.51 o 
  -5   8   2        1.57        4.50      3.50 o 
  -4   8   2       30.12       26.33      3.81 o 
  -3   8   2        2.23       -0.40      2.80 o 
  -2   8   2        4.36        2.25      2.73 o 
  -1   8   2      295.80      316.51     12.09 o 
   0   8   2      158.71      157.70      5.96 o 
   1   8   2       99.70      120.02      4.96 o 
   2   8   2       13.58       31.88      2.88 o 
   3   8   2       24.23       28.84      2.87 o 
   4   8   2      392.45      343.26      9.51 o 
   5   8   2      368.81      389.88     11.87 o 
   6   8   2        4.22        4.44      2.89 o 
   7   8   2      325.30      294.25      9.30 o 
   8   8   2       55.81       66.70      7.95 o 
   9   8   2       26.51       32.52      4.95 o 
  10   8   2       33.96       33.70      5.29 o 
  11   8   2       61.24       61.79      8.93 o 
  12   8   2        0.02       -4.22      4.22 o 
  13   8   2        0.01       -1.24      4.76 o 
  -5   9   2        9.44        5.47      3.90 o 
  -4   9   2        2.33        5.05      3.41 o 
  -3   9   2       37.25       40.42      4.34 o 
  -2   9   2        0.01       -2.42      2.76 o 
  -1   9   2        5.54       16.14      3.85 o 
   0   9   2      161.56      156.61      6.16 o 
   1   9   2       10.49       67.58      4.56 o 
   2   9   2        0.66       10.37      2.84 o 
   3   9   2      378.75      481.10     14.13 o 
   4   9   2      512.50      498.07     13.31 o 
   5   9   2       18.46       33.73      3.35 o 
   6   9   2       26.24       31.42      3.45 o 
   7   9   2       17.57       16.84      2.86 o 
   8   9   2      547.95      568.01     18.43 o 
   9   9   2       47.62       42.95      3.98 o 
  10   9   2       83.72       74.64      7.12 o 
  11   9   2      102.91      108.90      8.68 o 
  12   9   2        0.03       -0.12      4.39 o 
  -4  10   2       91.65       89.53      9.21 o 
  -3  10   2       24.22       28.29      5.96 o 
  -2  10   2        0.24       -1.39      3.71 o 
  -1  10   2        7.37        9.78      5.32 o 
   0  10   2        5.16        1.43      3.55 o 
   1  10   2       58.59       83.54      5.21 o 
   3  10   2      142.46      170.49      9.62 o 
   4  10   2      218.10      199.52      7.29 o 
   5  10   2        0.07       -2.25      2.25 o 
   6  10   2      192.44      188.49      7.13 o 
   7  10   2       79.13       85.74      4.70 o 
   8  10   2        4.44        3.07      2.94 o 
   9  10   2       19.06       15.73      3.61 o 
  10  10   2        2.49       -0.23      5.36 o 
  11  10   2        0.01        4.08      4.68 o 
  12  10   2      126.25      142.71     10.47 o 
  -3  11   2       51.45       73.04      6.68 o 
  -2  11   2       10.52       12.56      5.10 o 
  -1  11   2        1.26        2.45      3.99 o 
   0  11   2        1.50       -1.27      3.63 o 
   1  11   2       96.87      102.29      6.03 o 
   2  11   2      227.66      197.36      8.58 o 
   3  11   2       33.17       62.24      5.63 o 
   4  11   2        8.96       73.91      6.11 o 
   5  11   2      129.59      136.26      5.97 o 
   6  11   2       60.97       68.13      4.83 o 
   7  11   2        1.27        1.37      2.57 o 
   8  11   2        1.25        4.41      2.92 o 
   9  11   2       31.39       31.32      4.42 o 
  10  11   2       30.08       40.80      6.35 o 
  11  11   2        5.44        0.64      4.89 o 
  -1  12   2       10.36        6.74      5.59 o 
   0  12   2       24.22       39.72     12.27 o 
   1  12   2       45.96       40.57      5.95 o 
   2  12   2      263.36      254.13     12.10 o 
   3  12   2       26.79       67.91      6.11 o 
   4  12   2        1.40        6.83      3.98 o 
   5  12   2       73.23       60.98      7.29 o 
   6  12   2       33.00       39.58      4.18 o 
   7  12   2        4.61        1.86      2.99 o 
   8  12   2        2.31        3.73      3.13 o 
   9  12   2      111.45      115.10      7.08 o 
  10  12   2       68.66       58.82      7.47 o 
   1  13   2       10.71       14.88      8.33 o 
   2  13   2       18.72       32.09      5.79 o 
   3  13   2       96.19      112.70     11.06 o 
   4  13   2      106.61      125.33      8.31 o 
   5  13   2       27.61       34.89      5.53 o 
   6  13   2       46.48       48.41      6.52 o 
   7  13   2       29.77       31.42      4.50 o 
   8  13   2       18.32       21.98      3.93 o 
   9  13   2        0.18        9.44      4.01 o 
  -5 -11   3        3.11        3.83      4.90 o 
  -4 -11   3       24.94       35.24      5.38 o 
  -3 -11   3       19.85       10.62      3.86 o 
  -2 -11   3        4.74       24.91      5.49 o 
  -1 -11   3        6.77        6.28      4.42 o 
   0 -11   3       92.15       95.55      7.49 o 
  -7 -10   3       78.74       71.59     14.73 o 
  -6 -10   3       12.50        6.20      7.22 o 
  -5 -10   3        1.33       -2.39      4.26 o 
  -4 -10   3       29.00       32.18      5.64 o 
  -3 -10   3       32.41       26.87      4.21 o 
  -2 -10   3      225.78      294.52     11.50 o 
  -1 -10   3       22.99       15.11      4.37 o 
   0 -10   3       18.93       11.22      4.38 o 
   1 -10   3       34.25       34.47      5.47 o 
   2 -10   3        1.05       -3.87      3.87 o 
   3 -10   3       12.77       22.27      7.08 o 
  -8  -9   3       53.09       52.52      8.33 o 
  -7  -9   3       14.15       13.25     10.42 o 
  -6  -9   3       30.57       34.94      6.90 o 
  -5  -9   3        0.01        0.75      4.98 o 
  -4  -9   3        0.09       -2.47      2.64 o 
  -3  -9   3       14.12       14.21      3.31 o 
  -2  -9   3      215.66      210.68      8.79 o 
  -1  -9   3       53.40       52.76      4.98 o 
   0  -9   3        4.62        1.29      5.71 o 
   1  -9   3       35.44       28.87      4.92 o 
   2  -9   3        0.61       -2.06      3.84 o 
   3  -9   3      190.10      221.22     25.28 o 
   4  -9   3       10.41        7.58      5.00 o 
   5  -9   3       21.35       20.69      6.34 o 
  -9  -8   3       23.58       23.91     11.39 o 
  -8  -8   3       35.74       27.19     11.09 o 
  -7  -8   3        1.05       -7.14      8.19 o 
  -6  -8   3       16.15        9.86      5.39 o 
  -5  -8   3        0.06       -1.71      4.60 o 
  -4  -8   3      249.32      217.47      8.39 o 
  -3  -8   3        1.82        3.73      2.57 o 
  -2  -8   3        0.96       -1.85      2.54 o 
  -1  -8   3       19.18       20.30      3.55 o 
   0  -8   3        2.99        3.30      2.93 o 
   1  -8   3        0.01        3.07      3.35 o 
   2  -8   3        0.03       -2.39      3.31 o 
   3  -8   3        1.46        2.65      3.33 o 
   4  -8   3       10.66       25.62      6.28 o 
   5  -8   3       70.86       91.93      8.71 o 
   6  -8   3       93.62      128.21     10.35 o 
 -10  -7   3       11.77       15.14      4.90 o 
  -9  -7   3        2.55       -1.62      4.99 o 
  -8  -7   3        0.99        3.13      8.19 o 
  -7  -7   3        1.35       -6.40      7.74 o 
  -6  -7   3       86.83       80.47      9.45 o 
  -5  -7   3        9.82        6.29      4.43 o 
  -4  -7   3       27.41       38.53      4.69 o 
  -3  -7   3        0.12        0.20      2.26 o 
  -2  -7   3        6.00       10.78      2.73 o 
  -1  -7   3        0.86       -2.38      2.38 o 
   0  -7   3      218.48      183.36      7.58 o 
   1  -7   3       78.18       90.97      6.75 o 
   2  -7   3       41.43       55.96      4.54 o 
   3  -7   3       57.53       65.72      6.70 o 
   4  -7   3      259.96      261.55     10.35 o 
   5  -7   3      213.07      308.88     13.79 o 
   6  -7   3        0.17       -5.69      5.95 o 
   7  -7   3        2.82       -3.36      5.26 o 
 -10  -6   3       33.28       69.80     13.84 o 
  -9  -6   3        4.37        7.59      9.38 o 
  -8  -6   3      212.07      290.97     24.85 o 
  -7  -6   3      224.45      219.38     19.05 o 
  -6  -6   3        1.85        5.31      5.58 o 
  -5  -6   3        0.01        0.92      3.88 o 
  -4  -6   3        5.26        0.93      3.63 o 
  -3  -6   3      189.25      139.55      5.77 o 
  -2  -6   3       60.07       51.53      4.12 o 
  -1  -6   3       37.14       50.72     10.20 o 
   0  -6   3       92.18       89.87      8.18 o 
   1  -6   3      180.89      205.86      9.16 o 
   2  -6   3      240.04      288.51      9.37 o 
   3  -6   3      171.87      171.75      7.48 o 
   4  -6   3        1.59        7.45      3.79 o 
   5  -6   3       51.81       91.89      6.46 o 
   7  -6   3        0.02       -1.89      5.88 o 
   8  -6   3       51.89       66.87      7.73 o 
  -9  -5   3       16.02       10.86      8.78 o 
  -8  -5   3        9.42        1.19      8.33 o 
  -7  -5   3      162.41      222.65     18.75 o 
  -6  -5   3        9.88       13.97      4.03 o 
  -5  -5   3      234.68      220.68     16.52 o 
  -4  -5   3      250.68      228.48     11.79 o 
  -3  -5   3        3.29        3.60      2.65 o 
  -2  -5   3        4.38        3.05      1.60 o 
  -1  -5   3      162.01      175.24      6.62 o 
   0  -5   3       25.25       28.54      2.94 o 
   1  -5   3     1156.62     1009.24     24.91 o 
   2  -5   3      386.42      369.84     10.17 o 
   4  -5   3       51.03       72.30      3.80 o 
   5  -5   3        0.01       -1.54      2.12 o 
   6  -5   3        5.05       12.74      3.81 o 
   7  -5   3        0.10       -3.22      3.57 o 
   8  -5   3        0.59       -3.56      3.56 o 
   9  -5   3       11.38        6.68      5.10 o 
 -10  -4   3        0.08       -6.25      8.04 o 
  -9  -4   3        1.53       -6.85      7.00 o 
  -8  -4   3       45.06       47.77     10.42 o 
  -7  -4   3       26.62       35.65      6.41 o 
  -6  -4   3      562.39      606.34     40.78 o 
  -5  -4   3      190.27      166.24     14.88 o 
  -4  -4   3       15.54       16.10      2.59 o 
  -3  -4   3      206.41      222.12      8.72 o 
  -2  -4   3       34.04       36.62      1.91 o 
  -1  -4   3        0.73        0.04      1.09 o 
   0  -4   3       30.80       33.77      2.36 o 
   1  -4   3      320.64      299.63      8.08 o 
   2  -4   3      552.52      717.79     16.69 o 
   3  -4   3      498.49      543.07     12.13 o 
   4  -4   3       42.15       51.03      2.82 o 
   5  -4   3      149.66      146.76      5.96 o 
   6  -4   3        3.89        7.56      3.15 o 
   7  -4   3        7.65        4.98      3.54 o 
   8  -4   3       33.56       44.95      6.03 o 
   9  -4   3       28.06       21.92      4.61 o 
  10  -4   3       22.92       15.50      4.54 o 
 -10  -3   3       38.60       69.06     12.06 o 
  -9  -3   3       32.00       44.80      9.97 o 
  -8  -3   3       19.09       14.14      8.04 o 
  -7  -3   3       11.20       12.95      5.26 o 
  -6  -3   3      171.30      192.44     15.92 o 
  -5  -3   3        2.06       -3.72      5.36 o 
  -4  -3   3        0.76       -2.38      5.06 o 
  -3  -3   3       21.95       25.52      2.44 o 
  -2  -3   3      458.76      426.54     13.01 o 
  -1  -3   3      159.58      173.96      4.79 o 
   0  -3   3      323.45      267.12      6.59 o 
   1  -3   3     1702.38     1532.55     33.88 o 
   2  -3   3        0.93       -1.21      1.21 o 
   3  -3   3       10.00       13.34      1.61 o 
   4  -3   3      269.44      316.18      7.52 o 
   5  -3   3        3.52        5.59      1.84 o 
   6  -3   3      124.02      113.32      4.86 o 
   7  -3   3       51.08       55.88      3.80 o 
   8  -3   3        5.69        6.75      3.50 o 
   9  -3   3        8.51        5.72      3.48 o 
  10  -3   3        0.23        0.22      3.53 o 
  11  -3   3        0.01        0.27      4.38 o 
  -9  -2   3       10.76       29.92      8.48 o 
  -8  -2   3        2.47        6.85      5.95 o 
  -7  -2   3        4.40       10.94      8.48 o 
  -6  -2   3       45.16       57.30      8.41 o 
  -5  -2   3        7.46       16.52      6.40 o 
  -4  -2   3      160.31      161.63     13.25 o 
  -3  -2   3        1.69       -4.32      4.61 o 
  -2  -2   3      169.31      176.25      7.08 o 
  -1  -2   3     1073.01      905.02     21.61 o 
   0  -2   3      757.56      657.89     13.80 o 
   1  -2   3       46.77       66.80      3.10 o 
   2  -2   3        5.31        9.64      1.89 o 
   3  -2   3      237.55      330.87      7.54 o 
   4  -2   3       19.65       31.34      1.89 o 
   5  -2   3       46.54       73.61      2.77 o 
   6  -2   3       18.16       17.53      2.27 o 
   7  -2   3       28.16       53.58      5.83 o 
   8  -2   3      108.93       97.35      4.74 o 
   9  -2   3       33.62       25.09      3.92 o 
  10  -2   3        2.98        0.36      3.30 o 
  11  -2   3       14.00       10.47      4.83 o 
 -10  -1   3        0.30       -7.59      7.59 o 
  -8  -1   3      206.60      287.69     22.03 o 
  -7  -1   3        7.17       13.39      5.95 o 
  -6  -1   3       67.07       72.33      9.67 o 
  -1  -1   3      196.93      163.95      7.58 o 
   0  -1   3       82.35      105.96      5.05 o 
   1  -1   3        0.04       15.93      3.23 o 
   2  -1   3      457.10      481.39     10.38 o 
   3  -1   3      105.65      136.89      3.59 o 
   4  -1   3      260.22      277.32      6.45 o 
   5  -1   3       17.64       84.68      2.99 o 
   6  -1   3       20.99       12.40      1.90 o 
   7  -1   3       64.13      180.75      8.01 o 
   8  -1   3      408.22      359.94     12.90 o 
   9  -1   3       12.26       12.72      3.91 o 
  10  -1   3      103.91       74.23      5.33 o 
  11  -1   3       29.04       20.77      6.86 o 
  12  -1   3       18.07        9.06      5.25 o 
 -10   0   3       84.74      123.53     14.59 o 
  -9   0   3       56.11       83.79     11.76 o 
  -8   0   3       26.33       20.54      8.04 o 
  -7   0   3        1.41        0.89      4.91 o 
  -6   0   3      130.93      135.73     12.06 o 
  -5   0   3       78.45       84.24      8.93 o 
  -1   0   3      160.89      115.64      9.23 o 
   0   0   3        1.94       43.21      3.07 o 
   1   0   3      150.99      150.48      4.50 o 
   2   0   3        0.35       26.48      3.09 o 
   3   0   3     1361.86     1285.52     26.61 o 
   4   0   3      477.45      427.07      9.33 o 
   5   0   3     1409.36     1931.02     39.84 o 
   6   0   3      591.09      617.83     18.01 o 
   8   0   3      449.11      381.60     11.55 o 
   9   0   3       10.58       10.89      2.75 o 
  10   0   3        6.44        6.24      2.86 o 
  11   0   3        4.80        4.33      3.84 o 
  12   0   3       24.04       16.26      6.05 o 
 -10   1   3        1.77        5.18      4.79 o 
  -9   1   3       44.90       47.51      5.73 o 
  -8   1   3        8.12       -1.75      3.72 o 
  -7   1   3        0.04       -5.51      5.51 o 
  -6   1   3       10.23       13.84      3.98 o 
  -5   1   3      217.54      208.98     10.79 o 
  -4   1   3        2.58       -2.46      2.46 o 
  -1   1   3     3522.36     3141.83    177.70 o 
   0   1   3     1368.41     1077.05     27.92 o 
   1   1   3      391.16      439.64     13.59 o 
   2   1   3      151.45      142.57      3.95 o 
   3   1   3      150.62      149.76      4.86 o 
   4   1   3      640.86      631.50     14.34 o 
   5   1   3      783.52     1005.96     24.33 o 
   6   1   3       10.24       10.30      1.84 o 
   7   1   3       18.28       12.70      2.17 o 
   8   1   3      434.37      386.79     13.05 o 
   9   1   3       18.51       23.37      4.18 o 
  10   1   3       51.14       37.68      3.43 o 
  11   1   3      129.71      136.08      9.34 o 
  12   1   3       12.74        9.23      4.63 o 
 -10   2   3        9.75        2.38      5.36 o 
  -9   2   3       17.23        9.40      6.47 o 
  -8   2   3        0.37        3.15      4.04 o 
  -7   2   3      169.54      178.61     10.64 o 
  -6   2   3        0.10        2.50      2.97 o 
  -5   2   3        7.79        8.07      2.25 o 
  -4   2   3      118.04       92.77      4.41 o 
  -3   2   3      424.01      395.61     16.65 o 
  -2   2   3        3.87        0.60      2.98 o 
  -1   2   3     1129.42      971.63     31.52 o 
   0   2   3     1049.68      925.31     23.65 o 
   1   2   3     4466.18     4215.88     80.04 o 
   2   2   3      629.27      837.74     18.55 o 
   3   2   3        5.29       20.11      1.52 o 
   4   2   3      129.18      116.86      3.75 o 
   5   2   3       13.12       19.74      1.67 o 
   6   2   3      105.12      157.25     11.62 o 
   7   2   3       70.51       65.38      3.91 o 
   8   2   3        3.70       -0.51      2.11 o 
   9   2   3      474.52      405.42     13.64 o 
  10   2   3      117.19      117.09      6.06 o 
  11   2   3        0.23       -3.01      3.98 o 
  12   2   3        1.60       -4.72      4.72 o 
  13   2   3       28.20       37.70      7.44 o 
  -9   3   3       99.72      109.87      8.67 o 
  -8   3   3        1.63        0.89      4.31 o 
  -7   3   3       14.04        7.67      5.43 o 
  -6   3   3      190.30      203.35     10.66 o 
  -5   3   3       17.59       17.45      3.68 o 
  -4   3   3       81.85       83.16      4.42 o 
  -3   3   3       34.34       26.88      2.51 o 
  -2   3   3      118.80      110.52      4.24 o 
  -1   3   3       76.47       45.42      3.53 o 
   0   3   3     1003.71      995.90     25.80 o 
   1   3   3      158.30      137.22      3.34 o 
   2   3   3       27.57       26.43      1.32 o 
   3   3   3     7280.39     9311.40    189.99 o 
   4   3   3      402.26      466.12     10.82 o 
   5   3   3     1837.26     1903.06     41.84 o 
   6   3   3       18.78       26.11      2.16 o 
   7   3   3       26.64       11.29      1.62 o 
   8   3   3       87.50       79.78      4.25 o 
   9   3   3      111.44       91.63      4.80 o 
  10   3   3      121.71       93.09      6.37 o 
  11   3   3       66.18       60.27      6.57 o 
  12   3   3       60.07       64.45      7.14 o 
  13   3   3        0.13        3.37      4.13 o 
  -9   4   3       28.38       23.35      7.96 o 
  -8   4   3       25.85       84.54     11.01 o 
  -7   4   3       16.37       13.69      7.81 o 
  -6   4   3      128.92      222.77     11.67 o 
  -5   4   3        2.56        2.92      3.39 o 
  -4   4   3      258.83      242.35     11.72 o 
  -3   4   3       27.99       24.04      2.04 o 
  -2   4   3      358.97      280.60      8.96 o 
  -1   4   3       61.35       61.31      2.35 o 
   0   4   3       12.14       11.60      1.37 o 
   1   4   3      229.04      231.89      5.62 o 
   2   4   3     1399.07     1530.38     31.61 o 
   3   4   3      480.84      517.15     13.25 o 
   4   4   3      408.99      621.49     13.27 o 
   5   4   3      485.17      512.62     11.13 o 
   6   4   3      392.10      550.40     34.16 o 
   7   4   3        0.74        3.42      1.47 o 
   8   4   3        1.64        0.33      1.96 o 
   9   4   3      258.84      223.00      8.34 o 
  10   4   3      266.73      269.71     24.30 o 
  11   4   3      105.55       86.21      7.18 o 
  12   4   3        4.53       -3.93      3.93 o 
  13   4   3        3.96        3.50      4.84 o 
  -8   5   3       17.50       17.33      5.38 o 
  -7   5   3       17.85       14.84      4.91 o 
  -6   5   3       53.71       54.56      7.52 o 
  -5   5   3      275.27      241.17     12.34 o 
  -4   5   3       84.04       84.09      5.21 o 
  -3   5   3       45.65       34.09      2.37 o 
  -2   5   3       40.95       36.36      2.52 o 
  -1   5   3      369.01      386.97     20.29 o 
   0   5   3     1037.09      963.51     23.22 o 
   1   5   3      170.41      204.19      7.74 o 
   2   5   3        9.61       21.17      1.62 o 
   3   5   3      786.01     1101.72     23.01 o 
   4   5   3        1.65        0.17      1.07 o 
   5   5   3      201.96      242.99      5.79 o 
   6   5   3      145.42      185.92      6.82 o 
   7   5   3      168.97      165.21      6.98 o 
   8   5   3      217.14      215.21      7.87 o 
   9   5   3      351.17      305.00     10.62 o 
  10   5   3       35.60       22.41      4.03 o 
  11   5   3        0.54       -3.75      3.75 o 
  12   5   3       15.74        3.06      4.72 o 
  13   5   3        0.03       -0.67      4.46 o 
  -8   6   3        1.94        4.58      5.13 o 
  -7   6   3       95.17       84.52      7.86 o 
  -6   6   3      110.80      105.66      8.13 o 
  -5   6   3       13.28        5.15      3.33 o 
  -4   6   3       15.07        8.35      2.41 o 
  -3   6   3       32.52       32.39      3.52 o 
  -2   6   3       19.42       11.26      2.47 o 
  -1   6   3      186.49      177.88      5.95 o 
   0   6   3       81.24       73.61      3.36 o 
   1   6   3       43.88       70.72      2.86 o 
   2   6   3      374.81      332.89      7.57 o 
   3   6   3       35.98       27.20      1.69 o 
   4   6   3       21.25       45.30      2.04 o 
   5   6   3       24.79       27.96      1.85 o 
   6   6   3      147.84      129.99      4.02 o 
   7   6   3      128.74      137.62      5.00 o 
   8   6   3      470.75      430.89     22.50 o 
   9   6   3      121.41       96.79      5.42 o 
  10   6   3       23.60       20.04      4.01 o 
  11   6   3        7.52       -1.32      4.76 o 
  12   6   3        0.22        2.22      5.88 o 
  13   6   3        6.90        6.27      5.35 o 
  -7   7   3        0.27       -1.47      4.68 o 
  -6   7   3       10.39       10.05      6.03 o 
  -5   7   3        5.58        3.29      2.45 o 
  -4   7   3        0.67        0.72      2.47 o 
  -3   7   3        5.27        2.67      2.68 o 
  -2   7   3      187.17      161.56      6.69 o 
  -1   7   3        0.45        0.96      2.28 o 
   0   7   3       17.18       21.61      2.62 o 
   1   7   3      187.37      198.40      5.90 o 
   2   7   3      138.22      137.54      3.92 o 
   3   7   3        6.73        8.58      1.32 o 
   4   7   3      408.94      430.95      9.66 o 
   5   7   3       34.10       33.09      2.22 o 
   6   7   3      526.70      605.89     20.00 o 
   7   7   3      373.98      347.19     11.63 o 
   8   7   3      202.34      197.19      7.45 o 
   9   7   3       18.68       16.68      3.16 o 
  10   7   3       48.95       44.06      5.58 o 
  11   7   3       12.68       18.69      4.78 o 
  12   7   3       13.59       -0.31      7.07 o 
  13   7   3        3.63       -2.58      4.69 o 
  -6   8   3        9.46        0.47      5.28 o 
  -5   8   3        0.50       -4.40      4.40 o 
  -4   8   3       31.06       29.37      3.70 o 
  -3   8   3        7.22        3.21      2.83 o 
  -2   8   3       21.31       19.27      3.28 o 
  -1   8   3      167.50      162.80      7.05 o 
   0   8   3       20.27       33.91      2.94 o 
   1   8   3        8.14       12.09      2.27 o 
   2   8   3       51.18       47.57      2.81 o 
   3   8   3       30.21       30.07      2.08 o 
   4   8   3      145.45      162.98      5.26 o 
   5   8   3      335.87      468.66     13.22 o 
   6   8   3     1409.43     1309.08     35.09 o 
   7   8   3      599.29      520.95     14.97 o 
   8   8   3      579.22      533.84     17.16 o 
   9   8   3       72.20       76.88      6.40 o 
  10   8   3       11.09        3.98      2.86 o 
  11   8   3       13.40       21.46      5.23 o 
  12   8   3       17.84       13.68      5.25 o 
  13   8   3       19.57       18.85      5.68 o 
  -5   9   3       17.17       14.80      4.21 o 
  -4   9   3       32.47       40.10      4.27 o 
  -3   9   3       21.74       21.83      3.68 o 
  -2   9   3       62.67       60.25      4.66 o 
  -1   9   3      313.80      314.24     11.41 o 
   0   9   3       57.53       67.92      8.61 o 
   1   9   3      371.80      371.48     11.41 o 
   2   9   3      161.18      165.45      7.06 o 
   3   9   3      133.98      129.99      5.23 o 
   4   9   3      192.32      241.10      7.30 o 
   5   9   3      619.00      573.72     14.98 o 
   6   9   3        4.83        7.93      2.48 o 
   7   9   3       33.97       41.16      3.50 o 
   8   9   3        9.83        9.44      2.90 o 
   9   9   3       28.18       38.93      4.30 o 
  10   9   3        7.52        5.40      2.90 o 
  11   9   3       11.33       17.11      6.62 o 
  12   9   3       23.75       20.57      5.57 o 
  13   9   3       80.13       84.61      8.33 o 
  -4  10   3       12.17        8.44      3.58 o 
  -3  10   3       94.05       90.80      5.86 o 
  -2  10   3       19.70       18.26      4.88 o 
  -1  10   3       10.34        5.61      3.18 o 
   0  10   3        0.59        3.53      2.98 o 
   1  10   3      127.82      134.22      7.68 o 
   2  10   3      218.61      235.10      9.28 o 
   3  10   3      421.36      415.80     14.26 o 
   4  10   3        2.52       25.60      4.55 o 
   5  10   3       32.39       36.17      3.44 o 
   6  10   3       40.84       43.53      3.57 o 
   7  10   3      154.17      158.87      6.34 o 
   8  10   3      171.16      152.17      6.15 o 
   9  10   3       18.37       14.45      3.79 o 
  10  10   3       30.69       23.41      3.93 o 
  11  10   3       96.40       99.86     12.73 o 
  12  10   3       46.66       50.65      9.08 o 
  -3  11   3        4.43        5.48      4.17 o 
  -2  11   3        1.92        5.70      4.08 o 
  -1  11   3       76.40       77.97      6.41 o 
   0  11   3        6.64        2.18      3.91 o 
   1  11   3        0.27       -0.50      3.46 o 
   2  11   3      135.67      145.59      7.01 o 
   3  11   3       75.95      147.50      7.07 o 
   4  11   3      113.56      117.26      7.24 o 
   5  11   3       65.99       66.69      5.66 o 
   6  11   3        1.46        1.84      2.55 o 
   7  11   3        7.10        5.35      2.74 o 
   8  11   3       13.91       11.48      3.04 o 
   9  11   3       66.64       68.72      5.42 o 
  10  11   3        8.07        9.14      3.59 o 
  11  11   3       58.57       56.80      7.40 o 
  12  11   3        8.65        1.34      4.71 o 
  -1  12   3        0.13        2.18      4.06 o 
   0  12   3        6.32        6.62      4.39 o 
   1  12   3       55.30       59.14      5.94 o 
   2  12   3       96.69      113.57      7.59 o 
   3  12   3       39.50       47.89      5.53 o 
   4  12   3      200.77      178.54      9.45 o 
   5  12   3        1.96        9.46      4.08 o 
   6  12   3      229.92      205.28     12.73 o 
   7  12   3        0.60        0.20      2.74 o 
   8  12   3        1.95        2.61      3.00 o 
   9  12   3      130.76      123.69      7.37 o 
  10  12   3       38.15       34.29      4.92 o 
  11  12   3        3.30       -4.61      4.61 o 
   0  13   3       23.89       15.60      5.57 o 
   1  13   3       40.12       38.55      5.86 o 
   2  13   3       26.21       29.36      5.55 o 
   3  13   3        3.62        7.72      4.37 o 
   4  13   3       10.34       10.89      4.45 o 
   5  13   3        4.79       17.94      4.68 o 
   6  13   3        0.82        2.05      4.13 o 
   7  13   3       66.54       60.75      5.95 o 
   8  13   3       52.55       48.36      4.56 o 
   9  13   3        6.12        3.32      3.51 o 
  10  13   3       35.64       46.11      7.04 o 
   4  14   3       48.59       67.17      6.78 o 
   5  14   3        1.20        3.78      4.28 o 
   6  14   3       62.80       66.35      7.01 o 
   7  14   3       38.83       42.08      6.15 o 
  -5 -10   4        8.98        3.54      6.83 o 
  -4 -10   4        4.56        3.22      4.56 o 
  -3 -10   4       22.54       18.19      3.89 o 
  -2 -10   4        9.24        8.67      3.59 o 
  -1 -10   4        0.99        2.53      3.96 o 
   0 -10   4       55.96       70.59      6.45 o 
   1 -10   4       43.66       55.51      9.97 o 
   2 -10   4        3.55        2.51      5.74 o 
  -7  -9   4       26.69       41.13     15.70 o 
  -6  -9   4        3.52        4.26      6.13 o 
  -5  -9   4        6.48       -2.84      5.47 o 
  -4  -9   4       10.09        8.02      4.60 o 
  -3  -9   4       12.09       11.61      3.33 o 
  -2  -9   4       43.61       31.73      4.08 o 
  -1  -9   4       10.97       11.87      3.55 o 
   0  -9   4        4.62        3.59      3.45 o 
   1  -9   4        0.86       -1.96      3.71 o 
   2  -9   4        4.31        2.01      4.03 o 
   3  -9   4       34.25       19.78      4.91 o 
   4  -9   4       15.09        3.06      5.75 o 
  -8  -8   4        1.65       -5.36      5.36 o 
  -7  -8   4        0.09       -0.68      5.45 o 
  -6  -8   4        7.41       11.91      5.75 o 
  -5  -8   4       70.79       88.41      8.70 o 
  -4  -8   4       42.50       31.10      5.09 o 
  -3  -8   4       10.67        5.33      2.68 o 
  -2  -8   4        7.46        4.41      2.97 o 
  -1  -8   4        6.88        0.81      2.79 o 
   0  -8   4        1.88        0.54      2.86 o 
   1  -8   4       37.59       30.71      4.14 o 
   2  -8   4       55.41       45.18      5.74 o 
   3  -8   4       19.69       18.51      4.53 o 
   4  -8   4        0.33       12.41      4.42 o 
   5  -8   4        2.53        8.85      5.61 o 
   6  -8   4       66.70       77.71      8.48 o 
  -9  -7   4        2.40       13.10      9.82 o 
  -8  -7   4       18.43       19.97      5.23 o 
  -7  -7   4        5.57       12.41      5.47 o 
  -6  -7   4       19.40       25.29      8.26 o 
  -5  -7   4      171.81      154.05     13.10 o 
  -4  -7   4      101.20       94.87      7.97 o 
  -3  -7   4       16.71        9.92      2.61 o 
  -2  -7   4        0.02       -1.69      2.38 o 
  -1  -7   4       13.65       15.10      3.76 o 
   0  -7   4        0.42       -2.49      2.49 o 
   1  -7   4        2.47        5.58      3.01 o 
   2  -7   4      270.50      306.68     17.31 o 
   3  -7   4       24.00       20.69      4.24 o 
   4  -7   4       74.70       92.42      6.62 o 
   5  -7   4       32.36       23.95      4.72 o 
   6  -7   4       27.13       20.47      5.68 o 
   7  -7   4        0.08        4.67      5.46 o 
  -9  -6   4       52.75      125.76     16.67 o 
  -8  -6   4       19.92       38.55     11.01 o 
  -7  -6   4       45.14       81.12      7.34 o 
  -6  -6   4       45.14       49.27      6.20 o 
  -5  -6   4       34.13       60.57      8.04 o 
  -4  -6   4       14.83        7.47      5.13 o 
  -3  -6   4       43.62       41.65      4.45 o 
  -2  -6   4       24.27       23.68      2.79 o 
  -1  -6   4       12.12       13.78      3.83 o 
   0  -6   4      302.20      325.10     11.53 o 
   1  -6   4       26.84       24.25      3.95 o 
   2  -6   4      111.77      106.48      5.67 o 
   3  -6   4      170.66      203.57     12.44 o 
   4  -6   4       59.24       64.29      5.16 o 
   5  -6   4        4.54        3.04      4.11 o 
   6  -6   4       13.21        2.12      6.25 o 
   7  -6   4        0.06       -0.97      4.72 o 
   8  -6   4       12.69       20.07      6.10 o 
  -9  -5   4       15.91        9.97      9.97 o 
  -8  -5   4        9.96        9.97      9.08 o 
  -7  -5   4       88.95      137.37     14.88 o 
  -6  -5   4        6.12        3.65     11.53 o 
  -5  -5   4        9.36        8.08      5.51 o 
  -4  -5   4       11.69        6.61      4.21 o 
  -3  -5   4       87.59       70.45      6.30 o 
  -2  -5   4       37.32       44.55      3.05 o 
  -1  -5   4       29.78       28.26      2.84 o 
   0  -5   4      579.32      488.18     15.60 o 
   1  -5   4      448.45      386.97     13.13 o 
   2  -5   4      348.73      330.75      9.39 o 
   3  -5   4      106.97      115.99      5.25 o 
   4  -5   4      285.87      311.99      9.21 o 
   5  -5   4       24.70       26.39      3.75 o 
   6  -5   4       14.20        6.78      3.98 o 
   7  -5   4       66.13       79.79      9.53 o 
   8  -5   4       12.64       10.92      4.87 o 
   9  -5   4       10.48       14.75      5.73 o 
 -10  -4   4        6.46        9.82      9.23 o 
  -9  -4   4       33.67       55.81     12.35 o 
  -8  -4   4       10.70       10.42      8.19 o 
  -7  -4   4       72.09       74.12     11.76 o 
  -6  -4   4       82.88      101.35     12.35 o 
  -5  -4   4      137.70      148.54      8.56 o 
  -4  -4   4      130.67      136.03      8.20 o 
  -3  -4   4       10.47        6.25      3.79 o 
  -2  -4   4        0.76       -0.23      2.44 o 
  -1  -4   4      199.14      173.72      6.02 o 
   0  -4   4       88.29       75.53      3.48 o 
   1  -4   4      136.29      110.70      4.01 o 
   2  -4   4       75.26       73.75      3.77 o 
   3  -4   4      364.05      381.12      9.65 o 
   4  -4   4        9.05       52.22      3.58 o 
   5  -4   4       41.82       51.55      3.36 o 
   6  -4   4        3.43        1.84      2.32 o 
   7  -4   4      197.09      204.70      7.67 o 
   8  -4   4       16.91       15.04      7.66 o 
   9  -4   4        2.87       -0.45      4.21 o 
  10  -4   4        6.06        3.78      5.15 o 
 -10  -3   4       11.30       35.12     10.27 o 
  -9  -3   4       52.17       65.19     11.91 o 
  -8  -3   4       37.49       48.82     11.01 o 
  -7  -3   4       14.59       14.43      5.63 o 
  -6  -3   4       68.05       97.04     11.76 o 
  -5  -3   4       17.94       13.99      7.29 o 
  -4  -3   4       61.80      104.48      7.48 o 
  -3  -3   4      305.34      317.91     10.30 o 
  -2  -3   4      109.68       94.52      4.08 o 
  -1  -3   4        0.04        0.22      1.27 o 
   0  -3   4      540.59      451.69      9.89 o 
   1  -3   4      963.03      862.34     21.30 o 
   2  -3   4      411.91      376.51      8.62 o 
   3  -3   4       44.83       37.53      2.55 o 
   4  -3   4      258.29      245.03      6.19 o 
   5  -3   4       73.71      105.50      3.91 o 
   6  -3   4        0.83       -1.71      2.04 o 
   7  -3   4        0.02       -1.50      2.44 o 
   8  -3   4       98.29       94.30      6.74 o 
   9  -3   4       29.11       17.18      4.38 o 
  10  -3   4        0.44       -0.52      3.69 o 
  -9  -2   4        3.32        6.85      7.44 o 
  -8  -2   4        7.66        0.30      7.29 o 
  -7  -2   4        0.71       -5.95      5.95 o 
  -6  -2   4       23.30       31.11      8.78 o 
  -5  -2   4       94.77       97.93     11.31 o 
  -4  -2   4       48.44      124.13     12.06 o 
  -3  -2   4     1380.37     1306.42     59.08 o 
  -2  -2   4      811.81      724.33     21.87 o 
  -1  -2   4      177.61      136.00      5.05 o 
   0  -2   4      394.09      389.46      8.48 o 
   1  -2   4       29.71       40.53      3.50 o 
   2  -2   4        1.28        2.09      1.36 o 
   3  -2   4      181.41      185.64      4.84 o 
   4  -2   4        6.05        1.73      1.35 o 
   5  -2   4       64.53       83.21      3.23 o 
   6  -2   4       32.25       33.11      2.68 o 
   7  -2   4        0.19        0.81      2.31 o 
   8  -2   4       21.62       35.67      6.28 o 
   9  -2   4       74.15       68.85      5.80 o 
  10  -2   4        0.81        8.55      3.91 o 
  11  -2   4        1.80        1.39      3.76 o 
 -10  -1   4        4.36       -2.53      8.78 o 
  -9  -1   4        0.62       -6.85      6.85 o 
  -7  -1   4      283.00      361.51     26.79 o 
  -6  -1   4       32.65       71.44     10.27 o 
  -2  -1   4      980.38      907.43     59.09 o 
  -1  -1   4      291.13      259.29      9.31 o 
   0  -1   4      286.28      281.03      7.16 o 
   1  -1   4        0.99       44.50      4.61 o 
   2  -1   4      739.25      713.30     15.13 o 
   3  -1   4      193.45      262.39     17.12 o 
   4  -1   4       82.83       82.70      2.76 o 
   5  -1   4       65.21      112.76      3.41 o 
   6  -1   4        3.76        8.11      1.85 o 
   7  -1   4        4.42        0.48      2.11 o 
   8  -1   4      116.28      117.69      5.18 o 
   9  -1   4       46.31       34.97      3.94 o 
  10  -1   4        1.54       75.26     12.02 o 
  11  -1   4      147.35      135.64      9.80 o 
  12  -1   4        4.75        4.32      3.67 o 
 -10   0   4        0.16       -7.44      8.33 o 
  -9   0   4       56.53       89.45     12.35 o 
  -8   0   4       33.66       21.43      8.93 o 
  -7   0   4      104.15      115.49     12.20 o 
  -6   0   4       13.32        9.97      6.25 o 
  -1   0   4       18.63       17.12      4.32 o 
   0   0   4       48.72       43.75      2.56 o 
   1   0   4        4.73       11.32      1.18 o 
   2   0   4       22.08       55.76      3.31 o 
   3   0   4       11.35       12.62      1.30 o 
   4   0   4      241.00      379.00      9.43 o 
   5   0   4       31.53       49.41      2.19 o 
   6   0   4      242.54      270.92      7.05 o 
   7   0   4      145.70      159.76      5.32 o 
   8   0   4       10.73       10.56      2.90 o 
   9   0   4      146.02      120.26      5.37 o 
  10   0   4      199.99      186.66      7.20 o 
  11   0   4       22.39       26.71      5.07 o 
  12   0   4       14.52       22.03      4.31 o 
  -9   1   4        0.28       -2.23      7.29 o 
  -8   1   4       27.83       29.02      8.63 o 
  -7   1   4       81.17       89.00     10.72 o 
  -6   1   4       56.46       61.77      8.63 o 
  -5   1   4        3.05       -0.89      4.61 o 
  -4   1   4      283.07      302.13     19.94 o 
   0   1   4        8.66       13.27      1.35 o 
   1   1   4      677.33      599.72     13.40 o 
   2   1   4      919.03      963.52     21.43 o 
   3   1   4      266.87      282.29      7.40 o 
   4   1   4       19.79       29.00      2.07 o 
   5   1   4      260.90      298.71      7.43 o 
   6   1   4     1132.75     1127.85     27.57 o 
   7   1   4      200.76      196.29      6.66 o 
   8   1   4     1331.38     1226.62     33.28 o 
   9   1   4       10.15        2.80      2.54 o 
  10   1   4       41.04       34.54      3.62 o 
  11   1   4        4.72        2.10      2.93 o 
  12   1   4       37.48       37.83      5.58 o 
  13   1   4       11.55        1.78      5.57 o 
  -9   2   4        2.36       -0.30      7.74 o 
  -8   2   4       53.79       64.72     16.74 o 
  -7   2   4       68.86       79.92     10.27 o 
  -6   2   4      186.89      182.62     14.88 o 
  -5   2   4       36.46       29.72      4.25 o 
  -4   2   4        0.56       -0.51      2.62 o 
  -3   2   4        2.62       -0.60      3.42 o 
  -2   2   4       11.49        6.70      3.27 o 
  -1   2   4     2745.26     2241.55    127.40 o 
   0   2   4      479.42      367.19     11.04 o 
   1   2   4     1732.81     1486.48     30.35 o 
   2   2   4       81.58       71.47      2.11 o 
   3   2   4     1431.23     1597.92     38.12 o 
   4   2   4       35.17       33.54      2.19 o 
   5   2   4       24.74       50.36      2.50 o 
   6   2   4      241.96      243.03      6.86 o 
   7   2   4      137.49      139.34      5.18 o 
   8   2   4      130.40      115.25     10.29 o 
   9   2   4       86.47       63.26      4.35 o 
  10   2   4       42.02       33.55      3.80 o 
  11   2   4       23.03       17.24      3.18 o 
  12   2   4       20.48       17.25      4.75 o 
  13   2   4      110.33      122.87      8.23 o 
  -9   3   4        9.19        5.88      8.48 o 
  -8   3   4       11.64        6.76      6.18 o 
  -7   3   4       90.50      109.62      7.54 o 
  -6   3   4       40.11       43.45      4.91 o 
  -5   3   4       67.18       78.34     13.47 o 
  -4   3   4       39.63       41.72      3.86 o 
  -3   3   4      219.50      269.80     10.34 o 
  -2   3   4       28.72       36.06      3.15 o 
  -1   3   4      417.95      351.46     12.08 o 
   0   3   4      642.02      542.79     15.57 o 
   1   3   4      510.24      458.41      9.09 o 
   2   3   4        3.27       19.76      2.35 o 
   3   3   4      353.56      389.89      9.04 o 
   5   3   4        0.00        0.76      1.36 o 
   6   3   4       48.61       57.36      2.78 o 
   7   3   4       97.48      147.91     11.62 o 
   8   3   4       98.68       87.52      4.64 o 
   9   3   4      170.09      165.37      6.98 o 
  10   3   4       20.81       19.10      3.59 o 
  11   3   4      195.19      184.80     11.12 o 
  12   3   4       47.53       29.06      5.21 o 
  13   3   4        7.51        2.97      4.57 o 
  -8   4   4        0.51       -3.73      4.11 o 
  -7   4   4       63.59       71.26      7.29 o 
  -6   4   4       32.81       26.48      4.50 o 
  -5   4   4      153.27      156.06     16.82 o 
  -4   4   4      201.39      186.85      9.53 o 
  -3   4   4      250.28      218.05     10.45 o 
  -2   4   4       12.23        8.98      2.22 o 
  -1   4   4       84.63       78.29      3.01 o 
   0   4   4      144.13      128.65      4.12 o 
   1   4   4       36.25       29.94      1.53 o 
   2   4   4       25.10       21.47      1.45 o 
   3   4   4      446.68      687.39     14.60 o 
   4   4   4      346.39      434.96      9.57 o 
   5   4   4       44.06       61.23      2.42 o 
   6   4   4      413.33      460.26     10.94 o 
   7   4   4       89.61       84.20      3.71 o 
   8   4   4      112.32       88.33      4.53 o 
   9   4   4      150.41      128.30      5.92 o 
  10   4   4       44.43       38.49      3.71 o 
  11   4   4      133.75      133.57     10.27 o 
  12   4   4        0.14       -0.05      4.04 o 
  13   4   4       53.26       62.87     16.82 o 
  -8   5   4       11.31       10.47      4.95 o 
  -7   5   4        9.62        6.31      4.50 o 
  -6   5   4       12.03        7.72      4.07 o 
  -5   5   4        8.68        1.74      3.57 o 
  -4   5   4        4.07        3.55      3.27 o 
  -3   5   4       35.47       28.35      3.45 o 
  -2   5   4        3.45        1.91      1.42 o 
  -1   5   4        0.14       -0.28      1.05 o 
   0   5   4      109.03       87.91      2.86 o 
   1   5   4      626.11      639.55     14.72 o 
   2   5   4      173.31      175.24      4.67 o 
   3   5   4      281.33      374.44      8.33 o 
   4   5   4       49.32       85.52      2.65 o 
   5   5   4      700.08      902.76     19.09 o 
   6   5   4      605.76      546.40     12.83 o 
   7   5   4        0.54        3.26      1.43 o 
   8   5   4      298.39      288.90     10.07 o 
   9   5   4      197.79      160.67      6.73 o 
  10   5   4       13.37        9.50      2.85 o 
  11   5   4       17.15       10.65      2.85 o 
  12   5   4        1.53       -0.51      3.70 o 
  13   5   4        5.69        6.51      5.11 o 
  -7   6   4        1.98       -1.16      4.33 o 
  -6   6   4       48.18       26.14      5.25 o 
  -5   6   4        9.32        0.41      4.76 o 
  -4   6   4       10.70        6.53      3.61 o 
  -3   6   4        0.09        2.45      2.11 o 
  -2   6   4      316.03      282.94      9.73 o 
  -1   6   4       98.59       78.78      3.94 o 
   0   6   4      110.37      112.84      3.84 o 
   1   6   4      484.65      448.87     12.57 o 
   2   6   4       28.87       24.11      1.86 o 
   3   6   4     1134.65     1180.23     24.68 o 
   4   6   4      398.28      460.32     10.19 o 
   5   6   4      356.10      438.74      9.84 o 
   6   6   4       83.88       88.59      2.95 o 
   7   6   4      393.80      406.77     10.86 o 
   8   6   4       78.62       62.29      3.33 o 
   9   6   4        4.47        1.52      2.49 o 
  10   6   4       98.67       84.65      6.47 o 
  11   6   4       38.50       21.87      3.25 o 
  12   6   4       53.81       58.95      5.98 o 
  13   6   4       36.24       42.84      9.60 o 
  14   6   4       12.96        4.02      7.29 o 
  -7   7   4        2.01        3.53      5.10 o 
  -6   7   4       20.03       17.75      5.36 o 
  -5   7   4       17.44        9.19      4.79 o 
  -4   7   4      134.86      139.29      7.57 o 
  -3   7   4       60.43       44.77      3.67 o 
  -2   7   4       79.30      103.64      7.69 o 
  -1   7   4       33.07       30.24      3.17 o 
   0   7   4        1.49        5.02      2.13 o 
   1   7   4      333.10      438.22     17.75 o 
   2   7   4       41.52       38.23      2.24 o 
   3   7   4       58.20       79.78      2.73 o 
   4   7   4        2.45       10.29      1.41 o 
   5   7   4     1516.00     1705.03     35.63 o 
   6   7   4      634.42      688.23     17.36 o 
   7   7   4        0.15       -0.28      2.13 o 
   8   7   4      290.91      252.97      8.13 o 
   9   7   4      120.16      114.10     12.44 o 
  10   7   4        1.18       -2.46      2.46 o 
  11   7   4      172.32      147.07      7.35 o 
  12   7   4      174.25      153.72     20.91 o 
  13   7   4       11.97        9.06      7.22 o 
  -6   8   4       81.14       77.06      8.05 o 
  -5   8   4       65.49       66.70      7.36 o 
  -4   8   4        0.41       -0.23      2.59 o 
  -3   8   4        9.12        9.04      2.89 o 
  -2   8   4      160.34      183.07      7.67 o 
  -1   8   4       30.72       30.34      3.50 o 
   0   8   4        5.01        1.79      2.42 o 
   1   8   4      167.31      171.29      6.11 o 
   2   8   4       62.14       62.84      3.14 o 
   3   8   4        5.14       12.22      1.60 o 
   4   8   4      168.86      178.56      4.79 o 
   5   8   4      219.35      417.69     13.93 o 
   6   8   4     1213.28     1121.38     27.49 o 
   7   8   4       45.68      105.07      6.06 o 
   8   8   4        0.88        0.32      2.37 o 
   9   8   4        1.98        6.50      2.87 o 
  10   8   4      179.47      170.91      8.17 o 
  11   8   4        0.05       -2.85      2.85 o 
  12   8   4        4.07        1.28      4.43 o 
  13   8   4       13.92        9.41      7.44 o 
  -5   9   4        4.03        5.06      5.58 o 
  -4   9   4       10.45        8.84      3.24 o 
  -3   9   4        0.87       -2.61      2.61 o 
  -2   9   4        3.50       -2.98      2.98 o 
  -1   9   4      138.38      129.21      6.20 o 
   0   9   4        3.18        2.63      2.70 o 
   1   9   4       38.54       38.30      3.85 o 
   2   9   4      323.88      326.16      9.34 o 
   3   9   4      266.20      283.87      9.19 o 
   4   9   4      149.23      125.37      5.09 o 
   5   9   4        8.18        7.35      2.07 o 
   6   9   4       90.21      103.54      4.21 o 
   7   9   4      185.42      262.44      9.60 o 
   8   9   4      284.21      283.69     11.31 o 
   9   9   4       23.35       18.16      3.69 o 
  10   9   4       34.24       31.91      4.06 o 
  11   9   4       14.92       16.28      3.64 o 
  12   9   4       21.55       19.79      5.69 o 
  13   9   4       84.06       81.35      8.30 o 
  -4  10   4       22.07       11.34      3.53 o 
  -3  10   4       11.40       10.67      3.48 o 
  -2  10   4       18.19        9.05      3.29 o 
  -1  10   4        5.88        1.72      3.05 o 
   0  10   4       17.18       11.69      3.29 o 
   1  10   4      106.57       93.31      5.46 o 
   2  10   4      173.93      167.73      6.48 o 
   3  10   4      308.87      353.55     12.53 o 
   4  10   4       76.49      104.86      5.50 o 
   5  10   4        5.37       14.66      2.48 o 
   6  10   4      116.25      118.67      5.44 o 
   7  10   4       26.14       24.97      3.22 o 
   8  10   4        2.69        6.31      2.66 o 
   9  10   4       53.99       42.33      4.44 o 
  10  10   4        0.19        0.30      3.16 o 
  11  10   4      132.20      130.08      7.13 o 
  12  10   4        0.02       -4.42      4.61 o 
  13  10   4       26.06       29.94      6.61 o 
  -3  11   4       22.13       11.83      3.78 o 
  -2  11   4        5.90        2.56      3.41 o 
  -1  11   4      156.92      162.39      9.02 o 
   0  11   4       26.99       15.73      4.39 o 
   1  11   4       44.67       54.80      5.47 o 
   2  11   4       15.87       18.23      4.61 o 
   3  11   4      101.71      113.62      6.21 o 
   4  11   4      251.77      233.17      9.32 o 
   5  11   4        6.60       12.39      3.98 o 
   6  11   4       84.74       92.96      5.37 o 
   7  11   4       57.52       51.35      3.85 o 
   8  11   4       21.97       20.03      3.33 o 
   9  11   4       96.58       78.36      5.04 o 
  10  11   4       45.64       41.34      4.82 o 
  11  11   4        3.42       -0.49      4.04 o 
  12  11   4        8.18        6.62      5.06 o 
  -1  12   4       18.48       56.13      5.97 o 
   0  12   4       38.64       41.39      6.00 o 
   1  12   4      111.34      124.83      7.89 o 
   2  12   4       22.05       19.53      7.08 o 
   3  12   4       65.01       56.79      4.82 o 
   4  12   4       96.86       97.07      5.81 o 
   5  12   4      108.92      137.92      8.10 o 
   6  12   4       22.95       27.58      4.92 o 
   7  12   4        0.37        6.83      3.31 o 
   8  12   4       50.58       63.88      9.85 o 
   9  12   4       70.56       68.62      4.58 o 
  10  12   4       41.20       42.33      5.25 o 
  11  12   4       20.13       22.64      5.86 o 
   0  13   4        0.90       -2.11      4.33 o 
   1  13   4      114.92      112.38     14.39 o 
   2  13   4       71.58       56.31      6.15 o 
   3  13   4        4.29        0.00      4.42 o 
   4  13   4       60.76       54.07      6.11 o 
   5  13   4        2.55        1.05      5.33 o 
   6  13   4       76.70       88.47      8.54 o 
   7  13   4        1.76       -1.00      3.89 o 
   8  13   4       55.89       54.25      5.07 o 
   9  13   4      106.84      105.14      5.66 o 
  10  13   4       77.62       64.90      5.92 o 
   3  14   4        0.49        0.21      5.68 o 
   4  14   4        0.35       -0.48      4.16 o 
   5  14   4        1.23        6.84      4.32 o 
   6  14   4       17.04       19.83      5.20 o 
   7  14   4       33.77       37.73      5.99 o 
   8  14   4       16.22       14.29      4.74 o 
  -3 -10   5       11.62       20.99     10.27 o 
  -2 -10   5        6.68        5.09      4.00 o 
  -1 -10   5       12.39        9.58      4.74 o 
  -5  -9   5        5.72        1.24      9.15 o 
  -4  -9   5       17.58       20.72      7.35 o 
  -3  -9   5       36.54       35.24     13.47 o 
  -2  -9   5        9.12        1.02      5.36 o 
  -1  -9   5        5.65        5.10      3.93 o 
   0  -9   5        8.62        6.04      4.10 o 
   1  -9   5       35.47       30.92     11.39 o 
   2  -9   5       78.30       61.36      8.39 o 
   3  -9   5        5.48        8.54      5.92 o 
  -7  -8   5       11.21       10.31      6.30 o 
  -6  -8   5       21.69       25.95      6.67 o 
  -5  -8   5      132.17      117.95     11.68 o 
  -4  -8   5       10.94       -1.27      6.04 o 
  -3  -8   5       10.13        8.96      5.93 o 
  -2  -8   5       31.48       29.89      4.09 o 
  -1  -8   5        6.57        7.70      3.83 o 
   0  -8   5       34.84       29.50      4.81 o 
   1  -8   5       19.91        9.81      4.22 o 
   2  -8   5       36.12       21.93      5.85 o 
   3  -8   5       67.11       77.88      8.80 o 
   4  -8   5        3.63        0.44      5.64 o 
  -7  -7   5       27.27       39.78     10.86 o 
  -6  -7   5        0.36        1.29      5.18 o 
  -5  -7   5       28.41       18.24      5.86 o 
  -4  -7   5      128.81      121.87      9.62 o 
  -3  -7   5       22.93       22.17      4.45 o 
  -2  -7   5       26.73       20.90      3.03 o 
  -1  -7   5      199.54      169.28     11.43 o 
   0  -7   5        2.54       -0.91      2.79 o 
   1  -7   5        1.00        1.51      2.93 o 
   2  -7   5       25.35       30.65      6.19 o 
   3  -7   5      104.46      122.80     12.06 o 
   4  -7   5       35.39       35.25      7.29 o 
   5  -7   5       10.41       12.11      7.07 o 
   6  -7   5        3.13       10.27      8.48 o 
  -7  -6   5        0.76        0.30      9.97 o 
  -6  -6   5       27.40       40.41      6.47 o 
  -5  -6   5        0.88       -5.36      5.36 o 
  -4  -6   5       31.93      121.78     26.12 o 
  -3  -6   5        0.63        0.08      5.06 o 
  -2  -6   5       59.21       44.94      4.82 o 
  -1  -6   5      128.96      124.85      9.07 o 
   0  -6   5       27.71       29.99      3.44 o 
   1  -6   5        5.78        3.44      2.72 o 
   2  -6   5      156.24      141.00      9.75 o 
   3  -6   5       93.78      125.27     16.81 o 
   4  -6   5       43.52       44.86      8.19 o 
   5  -6   5        2.27        7.30      3.47 o 
   6  -6   5        4.23       13.19      5.61 o 
   7  -6   5      107.39      162.88     11.28 o 
   8  -6   5        7.15        4.76      8.04 o 
  -9  -5   5        2.07       -0.74      9.23 o 
  -8  -5   5      114.46      192.59     20.09 o 
  -7  -5   5        4.13        6.70      8.93 o 
  -6  -5   5        1.82        8.78      9.08 o 
  -5  -5   5       14.87       10.33      4.64 o 
  -4  -5   5       47.50       44.60      5.89 o 
  -3  -5   5        2.03       -0.55      4.24 o 
  -2  -5   5        1.49       -1.61      3.00 o 
  -1  -5   5        0.12       -1.75      2.17 o 
   0  -5   5      930.49      777.90     23.94 o 
   1  -5   5       91.55       85.86      4.72 o 
   2  -5   5        1.44        1.82      2.47 o 
   3  -5   5      139.70      125.64      5.87 o 
   4  -5   5        0.97       -0.64      2.61 o 
   5  -5   5        0.07       -2.23      2.49 o 
   6  -5   5       24.22       22.06      4.71 o 
   7  -5   5       44.28       49.71      7.11 o 
   8  -5   5       76.73      115.06     13.10 o 
   9  -5   5        0.91       -2.57      5.04 o 
  -9  -4   5        1.42        1.49      9.38 o 
  -8  -4   5       24.65       33.78     11.01 o 
  -7  -4   5       63.64       85.13     12.80 o 
  -6  -4   5       17.60        5.95      8.63 o 
  -5  -4   5        0.11       -3.72      7.44 o 
  -4  -4   5       26.30       28.70      7.96 o 
  -3  -4   5       62.98       76.50      9.60 o 
  -2  -4   5       50.46       36.02      5.23 o 
  -1  -4   5       76.38       70.78      3.15 o 
   0  -4   5      315.46      304.54     10.22 o 
   1  -4   5      355.40      305.00      9.41 o 
   2  -4   5       10.15        4.77      2.21 o 
   3  -4   5        0.87        0.05      1.84 o 
   4  -4   5       44.05       69.05      3.91 o 
   5  -4   5       44.65       49.55      3.45 o 
   6  -4   5       15.96       23.12      3.04 o 
   7  -4   5      139.76      183.76      9.55 o 
   8  -4   5       40.17       63.42     12.90 o 
   9  -4   5        5.05        6.48      4.89 o 
  10  -4   5        8.56        1.31      4.72 o 
  -9  -3   5        2.45        6.70      8.19 o 
  -8  -3   5        1.22        3.57      8.19 o 
  -6  -3   5        3.65       -7.29      7.29 o 
  -5  -3   5        5.59       10.12      7.74 o 
  -4  -3   5       28.80       43.46      9.38 o 
  -3  -3   5      540.45      532.94     19.89 o 
  -2  -3   5       58.34       61.40      4.65 o 
  -1  -3   5      142.81      121.81      6.17 o 
   0  -3   5       11.23        0.93      1.39 o 
   1  -3   5      127.07       89.32      3.51 o 
   2  -3   5      131.77      130.32      4.57 o 
   3  -3   5       14.48        7.14      1.82 o 
   4  -3   5        1.43        2.14      2.40 o 
   5  -3   5       75.63       99.87      6.99 o 
   6  -3   5       66.92       89.52      4.55 o 
   7  -3   5        2.55        1.94      4.12 o 
   8  -3   5        4.93        2.90      5.00 o 
   9  -3   5       12.00        8.89      4.60 o 
  10  -3   5        0.00       -1.94      4.68 o 
  -8  -2   5        3.24       -2.38      7.59 o 
  -7  -2   5       31.92       47.63     10.57 o 
  -6  -2   5       13.46        7.14      8.33 o 
  -5  -2   5        3.51       16.07      8.33 o 
  -4  -2   5        6.06        2.21      4.43 o 
  -3  -2   5      141.90      167.46     10.23 o 
  -2  -2   5      279.75      278.03      9.20 o 
  -1  -2   5      368.38      293.92      9.73 o 
   0  -2   5       21.07       25.86      1.69 o 
   1  -2   5       27.74       23.89      2.05 o 
   2  -2   5        2.62       -0.01      2.02 o 
   3  -2   5        0.93       -1.25      1.25 o 
   4  -2   5      110.75      121.99      5.40 o 
   5  -2   5      206.90      179.58      5.14 o 
   6  -2   5        1.62       -2.20      2.20 o 
   7  -2   5        0.29       -1.97      2.08 o 
   8  -2   5        9.15        5.85      2.71 o 
   9  -2   5       25.84       25.60      3.55 o 
  10  -2   5       20.42       23.11      4.21 o 
  11  -2   5        0.33       12.15      7.60 o 
  -9  -1   5        7.50       -7.74      7.74 o 
  -3  -1   5      118.07      126.36     11.61 o 
  -2  -1   5      425.23      395.30     27.53 o 
  -1  -1   5       23.49       21.52      5.81 o 
   0  -1   5       19.39       17.73      2.24 o 
   1  -1   5      295.54      261.33      5.66 o 
   2  -1   5     1066.91      899.55     19.09 o 
   3  -1   5      725.51      655.40     14.19 o 
   4  -1   5       57.10       78.92      2.95 o 
   5  -1   5       62.69       65.71      2.69 o 
   6  -1   5       14.92       24.95      2.22 o 
   7  -1   5        0.21       -1.96      1.96 o 
   8  -1   5       30.60       27.50      3.22 o 
   9  -1   5       10.47        7.39      2.88 o 
  10  -1   5        0.21        0.68      3.34 o 
  11  -1   5       62.22      106.65      8.31 o 
  12  -1   5       75.38       79.83      7.53 o 
  -9   0   5        4.37       11.01      8.93 o 
  -8   0   5        1.47        4.17      7.74 o 
  -7   0   5        2.47       -7.00      7.00 o 
  -6   0   5        0.38       -5.36      5.36 o 
  -2   0   5       20.14       30.66      6.25 o 
  -1   0   5       19.43       11.01      4.46 o 
   0   0   5       66.79       60.91      3.33 o 
   1   0   5       79.88       70.16      2.34 o 
   2   0   5      280.83      274.71      7.34 o 
   3   0   5      336.88      385.47      8.62 o 
   4   0   5       37.24       43.44      2.49 o 
   5   0   5      133.33      121.23      3.57 o 
   6   0   5        2.02       26.50      2.48 o 
   7   0   5       44.58       44.86      3.23 o 
   8   0   5      107.15      113.57      5.08 o 
   9   0   5       59.31       48.66      3.91 o 
  10   0   5      356.49      323.94     11.77 o 
  11   0   5      252.75      249.85      9.20 o 
  12   0   5       33.19       30.24      6.73 o 
  -9   1   5        1.26       -0.89      8.04 o 
  -8   1   5       24.19       33.78      9.23 o 
  -7   1   5       42.72       55.07      9.38 o 
  -6   1   5       60.93       76.20      9.82 o 
  -5   1   5      103.13      119.91      8.14 o 
  -4   1   5      129.57      145.56     11.76 o 
  -3   1   5      108.49      108.50      9.08 o 
  -2   1   5       64.92       64.30      6.25 o 
  -1   1   5      806.37      739.59     32.34 o 
   0   1   5       44.89       31.91      2.26 o 
   1   1   5      262.66      289.01      7.39 o 
   2   1   5      196.58      196.69      4.99 o 
   3   1   5      423.09      343.88      8.93 o 
   4   1   5      882.14      929.78     20.89 o 
   5   1   5       63.07       57.68      2.31 o 
   6   1   5       96.41      122.11      3.60 o 
   7   1   5      411.89      505.00     13.27 o 
   8   1   5       58.04       64.31      3.85 o 
   9   1   5       49.13       51.36      3.78 o 
  10   1   5      350.60      343.42     11.09 o 
  11   1   5        2.75       -2.87      2.87 o 
  12   1   5        3.27        0.26      3.25 o 
  13   1   5       27.52       35.73      6.95 o 
  -8   2   5       51.40       77.39     11.31 o 
  -7   2   5       71.16      116.39     12.50 o 
  -6   2   5      103.63      126.66     12.50 o 
  -5   2   5        4.98       15.33      5.80 o 
  -4   2   5       26.21       32.30      5.95 o 
  -3   2   5        0.00        0.30      3.72 o 
  -2   2   5      277.34      383.69     23.66 o 
  -1   2   5        9.36        3.72      3.94 o 
   0   2   5     1460.72     1187.64     34.45 o 
   1   2   5        3.59        5.90      1.05 o 
   2   2   5       43.24       29.80      1.59 o 
   3   2   5        7.98       13.75      1.59 o 
   4   2   5      106.48      118.13      3.91 o 
   5   2   5       15.13       45.33      2.56 o 
   6   2   5       36.58       50.76      2.55 o 
   7   2   5        9.33       25.91      2.77 o 
   8   2   5      457.91      458.79     15.36 o 
   9   2   5        1.13       -1.16      2.68 o 
  10   2   5        0.19       -2.60      2.60 o 
  11   2   5       65.49       55.66      5.64 o 
  12   2   5       76.15       74.63      4.90 o 
  13   2   5       11.85       14.23      3.60 o 
  -8   3   5       16.62       17.79      4.62 o 
  -7   3   5      152.19      193.02     18.46 o 
  -6   3   5       70.33       83.02      6.07 o 
  -5   3   5        3.23        6.54      2.93 o 
  -4   3   5       32.16       22.32      5.51 o 
  -3   3   5        0.15        1.04      3.72 o 
  -2   3   5       52.86       51.85      3.05 o 
  -1   3   5       85.55      100.84      5.03 o 
   0   3   5     1194.40     1094.58     31.92 o 
   1   3   5      467.93      424.58      9.08 o 
   2   3   5        2.66        2.45      0.92 o 
   3   3   5      835.25     1006.52     22.41 o 
   4   3   5      263.79      385.80      9.97 o 
   5   3   5      306.48      489.83     16.15 o 
   6   3   5      140.50      119.57      4.13 o 
   7   3   5       26.46       42.22      2.67 o 
   8   3   5      386.54      406.96     12.20 o 
   9   3   5      220.29      237.05     16.34 o 
  10   3   5        0.02       -0.28      2.67 o 
  11   3   5       17.73       13.30      3.61 o 
  12   3   5       13.52       32.21      6.04 o 
  13   3   5        0.84       -2.90      3.93 o 
  -8   4   5        0.56        1.39      4.32 o 
  -7   4   5       35.30       40.32      5.36 o 
  -6   4   5        6.19        5.00      8.48 o 
  -5   4   5       41.55       37.31      4.50 o 
  -4   4   5       18.42       14.60      6.85 o 
  -3   4   5       86.27       76.67      5.25 o 
  -2   4   5       58.06       55.95      5.73 o 
  -1   4   5        0.04       -1.65      1.65 o 
   0   4   5       95.03       95.57      3.18 o 
   1   4   5      710.39      594.48     13.40 o 
   2   4   5      113.09       85.59      2.67 o 
   3   4   5        3.20        0.43      1.12 o 
   4   4   5       36.31       60.35      2.37 o 
   5   4   5      630.26      913.84     22.36 o 
   6   4   5      961.01      901.90     22.18 o 
   7   4   5      987.00     1299.75     31.62 o 
   8   4   5       88.95      108.56      6.06 o 
   9   4   5        0.20       -2.45      2.45 o 
  10   4   5        2.23        0.10      2.72 o 
  11   4   5        4.84        1.93      2.99 o 
  12   4   5       14.84       16.30      3.66 o 
  13   4   5        1.34        2.96      4.59 o 
  -7   5   5        7.85        8.96      4.49 o 
  -6   5   5        1.78        3.40      3.74 o 
  -5   5   5        4.75        1.64      3.46 o 
  -4   5   5        0.06       -0.02      3.25 o 
  -3   5   5        3.51        1.20      3.03 o 
  -2   5   5       39.02       24.40      6.62 o 
  -1   5   5      288.04      242.03      7.10 o 
   0   5   5      107.72       76.38      2.86 o 
   1   5   5       41.11       35.08      1.77 o 
   2   5   5       37.52       31.26      1.79 o 
   3   5   5      260.92      258.17      6.08 o 
   4   5   5      592.98      781.17     16.68 o 
   5   5   5     6102.96     7866.49    160.98 o 
   6   5   5       13.44       36.60      2.16 o 
   7   5   5        0.02        3.24      1.89 o 
   8   5   5      275.84      216.54      7.25 o 
   9   5   5        0.16       -2.30      2.30 o 
  10   5   5        6.61        3.76      2.78 o 
  11   5   5       34.82       26.50      4.32 o 
  12   5   5       20.06       15.67      3.62 o 
  13   5   5       53.72       56.58      6.54 o 
  14   5   5       66.53       70.72      8.55 o 
  -7   6   5        0.11       -4.74      6.85 o 
  -6   6   5        9.81        9.57      4.72 o 
  -5   6   5        3.64        0.39      4.00 o 
  -4   6   5      156.67      145.54      8.87 o 
  -3   6   5       11.29        7.77      3.52 o 
  -2   6   5     1170.74     1068.39     31.68 o 
  -1   6   5      133.87      123.75      5.18 o 
   0   6   5       46.66       36.23      3.95 o 
   1   6   5       14.55       12.85      1.59 o 
   2   6   5      307.83      307.23      8.36 o 
   3   6   5      265.61      298.44      6.96 o 
   4   6   5      180.19      219.79      5.43 o 
   5   6   5       84.91       81.46      2.81 o 
   6   6   5        8.55       23.23      2.75 o 
   7   6   5      225.62      223.23      6.63 o 
   8   6   5      550.72      481.25     14.06 o 
   9   6   5      374.32      343.88     17.51 o 
  10   6   5        9.12        7.83      2.83 o 
  11   6   5       54.16       43.77      4.15 o 
  12   6   5       20.39       23.83      7.85 o 
  13   6   5       64.37       56.11      6.15 o 
  14   6   5        8.58        4.89      5.70 o 
  -6   7   5       18.55       16.20      6.92 o 
  -5   7   5       16.74       15.03      4.95 o 
  -4   7   5      128.62      131.67      8.84 o 
  -3   7   5      269.40      276.08     11.83 o 
  -2   7   5        1.92        0.75      2.09 o 
  -1   7   5      108.40      100.92      4.88 o 
   0   7   5        9.83        5.08      2.28 o 
   1   7   5        5.24        2.93      1.79 o 
   2   7   5        1.97        2.64      1.55 o 
   3   7   5      164.06      224.54      5.59 o 
   4   7   5       35.34       28.91      1.87 o 
   5   7   5       33.70       30.10      2.10 o 
   6   7   5      240.61      348.05      8.84 o 
   7   7   5      213.39      221.76      6.73 o 
   8   7   5       76.78      112.47      6.93 o 
   9   7   5      156.89      133.34      6.98 o 
  10   7   5        0.28       -0.85      2.67 o 
  11   7   5      192.11      144.86      6.79 o 
  12   7   5       37.30       28.22      5.35 o 
  13   7   5       65.21       60.85      7.29 o 
  14   7   5       19.90       16.86      6.70 o 
  -5   8   5      108.24      114.06      9.14 o 
  -4   8   5       66.80       66.21      5.91 o 
  -3   8   5        0.37       -1.26      2.12 o 
  -2   8   5       49.50       40.70      3.63 o 
  -1   8   5       23.20       18.73      3.03 o 
   0   8   5       11.76       14.18      2.79 o 
   1   8   5       90.18      101.29      8.66 o 
   2   8   5        2.43        7.21      1.96 o 
   3   8   5      259.13      261.72      7.55 o 
   4   8   5      525.32      510.31     11.48 o 
   5   8   5       84.05       71.75      2.84 o 
   6   8   5      150.03      160.24      7.40 o 
   7   8   5       61.88       56.78      2.98 o 
   9   8   5        2.58        2.59      3.95 o 
  10   8   5       11.73        5.38      3.33 o 
  11   8   5      115.11      108.40      6.46 o 
  12   8   5       10.67        5.43      3.32 o 
  13   8   5       23.74        9.95      4.84 o 
  14   8   5        1.60       -4.01      4.77 o 
  -5   9   5        3.80       12.51      5.73 o 
  -4   9   5        0.65       -3.78      3.78 o 
  -3   9   5        2.64        3.64      2.86 o 
  -2   9   5       78.82       79.41      4.94 o 
  -1   9   5       16.71       14.81      3.47 o 
   0   9   5      163.91      145.19      7.71 o 
   1   9   5       64.74       58.63      4.22 o 
   2   9   5      211.72      216.64      7.59 o 
   3   9   5      221.16      175.64      5.82 o 
   4   9   5      236.41      224.80      7.61 o 
   5   9   5       19.18       24.31      2.54 o 
   6   9   5      109.51      134.42      4.89 o 
   7   9   5       17.00       23.49      3.06 o 
   8   9   5      470.02      491.27     14.41 o 
   9   9   5      399.18      360.28     19.02 o 
  10   9   5       35.86       37.74      4.48 o 
  11   9   5      146.94      128.44      7.17 o 
  12   9   5        3.61        1.17      3.79 o 
  13   9   5        1.85        7.50      5.08 o 
  -4  10   5        3.46        0.73      4.37 o 
  -3  10   5        8.49       -1.31      3.00 o 
  -2  10   5        0.00       -2.81      2.81 o 
  -1  10   5       32.61       27.87      3.81 o 
   0  10   5      141.12      128.06      6.37 o 
   1  10   5      169.31      148.58      6.20 o 
   2  10   5      456.63      408.52     12.65 o 
   3  10   5      197.27      172.75      5.99 o 
   4  10   5        0.02       -2.31      2.31 o 
   5  10   5        5.18        7.58      2.36 o 
   6  10   5       10.64        9.78      2.31 o 
   7  10   5        2.15        7.03      2.36 o 
   8  10   5      470.99      391.15     12.01 o 
   9  10   5       76.08       63.14      6.03 o 
  10  10   5       13.43       15.02      5.05 o 
  11  10   5        0.10       -3.21      3.21 o 
  12  10   5        7.33        6.15      3.75 o 
  13  10   5       39.26       45.88      6.97 o 
  -2  11   5        7.07        9.09      3.50 o 
  -1  11   5       10.95        6.50      3.32 o 
   0  11   5       51.55       52.10      4.74 o 
   1  11   5      426.74      418.46     14.62 o 
   2  11   5       72.83       64.16      5.63 o 
   3  11   5       15.65       16.64      4.39 o 
   4  11   5        2.72       -2.73      2.73 o 
   5  11   5       13.25        8.27      3.06 o 
   6  11   5       21.72       32.09      3.93 o 
   7  11   5       26.79       29.64      3.46 o 
   8  11   5       19.19       21.07      3.22 o 
   9  11   5        7.22       22.38      6.50 o 
  10  11   5      260.49      233.05     17.72 o 
  11  11   5      180.08      162.99     11.20 o 
  12  11   5       15.95       13.20      5.64 o 
  13  11   5        0.59       -0.30      7.89 o 
  -1  12   5       37.33       38.74      5.23 o 
   0  12   5       18.80       29.66      5.17 o 
   1  12   5       15.82       12.97      4.52 o 
   2  12   5        7.74       24.17      7.18 o 
   3  12   5       79.21       82.34      9.48 o 
   4  12   5       54.85       78.88      7.39 o 
   5  12   5       29.12       35.23      4.30 o 
   6  12   5        0.09       14.47      4.11 o 
   7  12   5       35.79       41.03      5.39 o 
   8  12   5      112.66      119.32      6.40 o 
   9  12   5        0.12       18.28      7.04 o 
  10  12   5       10.78        7.39      3.91 o 
  11  12   5       98.63       94.05      6.75 o 
  12  12   5       15.09        6.20      3.91 o 
   0  13   5        4.52       14.29      7.59 o 
   1  13   5       15.44       16.22      6.45 o 
   2  13   5        5.15        2.61      4.01 o 
   3  13   5        4.60        0.66      4.12 o 
   4  13   5        2.75        4.82      4.21 o 
   5  13   5       13.40       58.56      8.51 o 
   6  13   5      185.45      174.72     12.70 o 
   7  13   5        3.97        5.98      4.08 o 
   8  13   5       47.96       63.63      6.40 o 
   9  13   5       14.56       17.10      4.02 o 
  10  13   5       12.16       11.23      5.25 o 
  11  13   5        7.53        8.64      4.39 o 
   3  14   5       11.85        9.54      4.73 o 
   4  14   5       54.58       55.62      7.86 o 
   5  14   5       45.57       51.87      6.75 o 
   6  14   5       23.16       33.18      5.76 o 
   7  14   5        3.73       13.00      4.66 o 
   8  14   5        7.96       10.57      6.03 o 
   9  14   5       70.82       81.68      6.89 o 
  -3  -9   6       19.09       12.25      7.78 o 
  -2  -9   6        0.97       -2.93      6.57 o 
  -1  -9   6        0.73        0.72      3.68 o 
   0  -9   6        0.20        0.72      4.14 o 
   1  -9   6        7.41        2.41      6.33 o 
  -5  -8   6        0.10       -1.08      6.41 o 
  -4  -8   6       26.24       31.82     10.19 o 
  -3  -8   6       57.67       51.45      8.22 o 
  -2  -8   6        1.30       -5.72      5.72 o 
  -1  -8   6       71.81       94.11      6.67 o 
   0  -8   6        7.59        0.67      3.63 o 
   1  -8   6       14.19        3.15      3.90 o 
   2  -8   6      158.79      168.75     33.71 o 
   3  -8   6        9.63        6.97      5.52 o 
   4  -8   6        7.97       13.47      6.39 o 
  -6  -7   6        5.47        9.42      5.86 o 
  -5  -7   6       25.77       28.55      7.04 o 
  -4  -7   6        1.18       -5.20      5.20 o 
  -3  -7   6        0.05       15.16      6.07 o 
  -2  -7   6        1.95        3.08      5.74 o 
  -1  -7   6       25.21       18.49      3.96 o 
   0  -7   6      157.13      131.05      7.81 o 
   1  -7   6      109.24      115.88      7.56 o 
   2  -7   6        6.03        4.59      4.16 o 
   3  -7   6       25.16       11.55      5.47 o 
   4  -7   6        0.22       -0.18      5.41 o 
   5  -7   6        1.87       -2.62      7.52 o 
  -7  -6   6        0.08       -5.21     10.72 o 
  -6  -6   6        8.60        6.09      5.59 o 
  -5  -6   6       41.30       49.61      6.87 o 
  -4  -6   6        0.08        1.22      5.27 o 
  -3  -6   6       63.87       58.80     20.61 o 
  -2  -6   6       39.38       24.18      6.30 o 
  -1  -6   6       51.61       58.25      4.74 o 
   0  -6   6        0.16       -2.85      2.85 o 
   1  -6   6       66.96       70.28      7.87 o 
   2  -6   6      102.56       82.86      6.49 o 
   3  -6   6       65.53       60.00      6.12 o 
   4  -6   6       30.40       22.46      6.00 o 
   5  -6   6       10.18       16.05      5.81 o 
   6  -6   6       11.91       15.78      7.89 o 
   7  -6   6       39.80       14.29      9.82 o 
  -8  -5   6        1.04        1.34      9.38 o 
  -7  -5   6        0.08       20.84     11.31 o 
  -6  -5   6       29.20       36.31     11.61 o 
  -5  -5   6        8.13       -0.08      8.56 o 
  -4  -5   6        2.87       -2.50      4.91 o 
  -3  -5   6      124.43      105.04      8.28 o 
  -2  -5   6       24.75       29.33      6.11 o 
  -1  -5   6       83.37       72.34      7.76 o 
   0  -5   6       55.80       52.68      4.91 o 
   1  -5   6        0.51       -1.60      2.87 o 
   2  -5   6      230.00      209.45     14.57 o 
   3  -5   6        2.16        0.35      3.40 o 
   4  -5   6        0.09       -3.54      3.54 o 
   5  -5   6       10.65        5.73      4.33 o 
   6  -5   6       39.29       37.60      4.57 o 
   7  -5   6        0.36        1.14      6.18 o 
   8  -5   6        5.98        8.33      9.08 o 
  -8  -4   6       86.14      179.94     19.94 o 
  -6  -4   6       15.16       17.56      9.82 o 
  -5  -4   6        4.15       -2.68      9.08 o 
  -4  -4   6       10.45        8.03      4.73 o 
  -3  -4   6       26.60       21.25      5.09 o 
  -2  -4   6      176.04      159.64     10.04 o 
  -1  -4   6      188.98      177.00     10.76 o 
   0  -4   6      105.73      107.92      5.94 o 
   1  -4   6       66.29       65.89      4.45 o 
   2  -4   6        1.05        2.15      2.86 o 
   3  -4   6        7.47        8.63      4.18 o 
   4  -4   6        1.46        0.82      2.75 o 
   5  -4   6       97.45      100.23      8.91 o 
   6  -4   6       35.24       42.12      4.18 o 
   7  -4   6       45.40       42.01      5.72 o 
   8  -4   6       35.29       34.58      5.65 o 
   9  -4   6        0.34       -2.27      7.89 o 
  -8  -3   6       27.77       55.22     12.20 o 
  -6  -3   6       51.85       85.58     13.10 o 
  -5  -3   6       55.65       63.85     12.20 o 
  -4  -3   6      296.51      312.84     24.85 o 
  -3  -3   6       17.10       11.84      4.44 o 
  -2  -3   6        2.54        1.95      4.18 o 
  -1  -3   6       17.37       14.83      3.54 o 
   0  -3   6      143.65      133.19      6.83 o 
   1  -3   6      106.58       84.31      5.19 o 
   2  -3   6      212.97      170.60      6.82 o 
   3  -3   6        1.98        1.48      1.89 o 
   4  -3   6        0.59        0.49      2.36 o 
   5  -3   6      135.26      157.93      5.69 o 
   6  -3   6       66.43       79.94      4.19 o 
   7  -3   6       58.71       58.34      4.23 o 
   8  -3   6       11.71        6.77      3.54 o 
   9  -3   6       56.63       54.59      6.37 o 
  10  -3   6       14.40       12.09      6.86 o 
  -8  -2   6        4.57        5.66      8.93 o 
  -7  -2   6        1.51        4.32      7.89 o 
  -6  -2   6       28.37       36.76     11.31 o 
  -5  -2   6      269.10      343.35     26.49 o 
  -4  -2   6       44.50       54.96      6.90 o 
  -3  -2   6      109.36      103.26      8.29 o 
  -2  -2   6        1.18       62.66     10.42 o 
  -1  -2   6      720.95      654.63     24.19 o 
   0  -2   6      292.54      275.48     10.92 o 
   1  -2   6        0.36       -1.31      1.59 o 
   2  -2   6      305.71      266.58      8.42 o 
   3  -2   6       49.96       42.25      2.49 o 
   4  -2   6      476.29      437.69     10.87 o 
   5  -2   6      576.91      583.20     14.19 o 
   6  -2   6       79.95       92.02      4.56 o 
   7  -2   6       23.02       32.15      3.42 o 
   8  -2   6        0.00        0.04      4.47 o 
   9  -2   6       77.71      155.10     18.97 o 
  10  -2   6        8.78        8.49      3.85 o 
  11  -2   6        5.48       -1.77      4.55 o 
  -8  -1   6        5.98       22.03      8.78 o 
  -7  -1   6       15.34       19.20      8.19 o 
  -6  -1   6        9.43       13.84      9.08 o 
  -5  -1   6        3.16        9.53      6.85 o 
  -4  -1   6        5.24       -3.42      6.25 o 
  -3  -1   6      777.40      878.70     58.49 o 
  -2  -1   6      927.30      890.01     58.94 o 
  -1  -1   6       42.44       40.39      3.23 o 
   0  -1   6       51.64       37.27      3.65 o 
   1  -1   6        2.27        1.39      1.34 o 
   2  -1   6      423.97      386.40      9.51 o 
   3  -1   6      118.19      111.91      3.69 o 
   4  -1   6       14.81       13.13      1.78 o 
   5  -1   6       54.72       75.60      7.20 o 
   6  -1   6       24.30       24.78      2.68 o 
   7  -1   6        2.01        8.71      2.51 o 
   8  -1   6       12.74       13.02      2.86 o 
   9  -1   6        5.86       11.08      3.04 o 
  10  -1   6       92.27      102.50      8.45 o 
  11  -1   6        4.89        6.69      3.89 o 
  12  -1   6       25.42       27.60      7.46 o 
  -8   0   6       38.75       61.77     11.16 o 
  -7   0   6        2.13        5.80      7.59 o 
  -6   0   6        0.03       -0.60      6.25 o 
  -3   0   6      352.45      377.88     27.83 o 
  -2   0   6        8.84        2.38      5.06 o 
  -1   0   6      197.22      180.20      8.98 o 
   0   0   6       21.71       15.79      2.66 o 
   1   0   6        8.07        7.13      1.45 o 
   2   0   6       25.16       34.13      1.94 o 
   3   0   6       55.71       39.90      2.55 o 
   4   0   6        7.83       21.26      4.29 o 
   5   0   6        2.26        0.83      1.52 o 
   6   0   6       35.67       61.73      3.09 o 
   7   0   6       77.56       82.85      3.82 o 
   8   0   6       32.14       38.53      3.11 o 
   9   0   6       35.64       44.39      4.18 o 
  10   0   6       44.51       41.27      3.93 o 
  11   0   6      138.13      141.96      7.51 o 
  12   0   6       19.47       10.91      3.73 o 
  -8   1   6       21.21       13.99      8.78 o 
  -7   1   6       37.75       66.08     10.12 o 
  -6   1   6       66.44      116.09     12.06 o 
  -5   1   6      106.67      144.81     12.65 o 
  -4   1   6        0.13       -4.46      4.46 o 
  -3   1   6        0.50       -4.02      4.02 o 
  -2   1   6        0.77        2.10      4.84 o 
  -1   1   6      104.57       79.90     17.26 o 
   0   1   6        1.31        3.12      1.47 o 
   1   1   6       48.57       55.41      6.11 o 
   2   1   6      197.28      216.04      5.49 o 
   3   1   6       54.36       42.60      2.73 o 
   4   1   6      161.14      189.72      5.70 o 
   5   1   6        1.50        1.32      1.32 o 
   6   1   6      192.26      197.80      5.21 o 
   7   1   6       41.11      107.40      5.59 o 
   8   1   6      113.20      107.86      4.48 o 
   9   1   6      223.58      240.39      8.39 o 
  10   1   6      165.97      167.09      6.82 o 
  11   1   6       75.12       82.81      5.05 o 
  12   1   6        3.14        3.32      3.43 o 
  13   1   6       45.73       34.27      4.40 o 
  -8   2   6        1.63        0.89      7.44 o 
  -7   2   6       29.98       50.90      9.53 o 
  -5   2   6        4.14        1.19      5.36 o 
  -4   2   6       31.48       34.68      6.70 o 
  -3   2   6        7.75        5.36      4.17 o 
  -2   2   6        1.19        1.64      3.27 o 
  -1   2   6      689.40      641.37     29.10 o 
   0   2   6        8.58        4.22      1.36 o 
   1   2   6      208.64      217.69      6.62 o 
   2   2   6      199.94      159.83      4.68 o 
   3   2   6       81.00      103.77      4.27 o 
   4   2   6        0.03        1.83      1.44 o 
   5   2   6      187.27      228.95      6.63 o 
   6   2   6      422.03      615.88     19.98 o 
   7   2   6      722.51      792.23     22.10 o 
   9   2   6        7.96        9.43      2.71 o 
  10   2   6       72.55       92.60     11.94 o 
  11   2   6       13.09        6.87      3.57 o 
  12   2   6        1.67        0.82      3.14 o 
  13   2   6       17.70       17.59      3.79 o 
  -8   3   6       17.96       23.81      8.93 o 
  -7   3   6        5.98        0.74      6.70 o 
  -6   3   6       42.06       51.05      9.38 o 
  -5   3   6       27.88       20.09      6.25 o 
  -4   3   6        0.02        0.45      4.61 o 
  -3   3   6      127.50      125.17     10.42 o 
  -2   3   6        7.40        5.21      2.25 o 
  -1   3   6        1.41        3.61      1.59 o 
   0   3   6      520.97      404.27     12.42 o 
   1   3   6       38.44       35.51      2.83 o 
   2   3   6      471.44      442.70     10.29 o 
   3   3   6        0.27        1.22      1.34 o 
   4   3   6      629.13      749.53     18.53 o 
   5   3   6      423.27      422.83     11.01 o 
   6   3   6       96.05      142.29      5.11 o 
   7   3   6      825.52      885.90     24.39 o 
   8   3   6      921.94     1207.07     33.02 o 
   9   3   6       98.77       96.19      5.67 o 
  11   3   6        0.15       -2.95      2.95 o 
  12   3   6        8.34        2.78      4.27 o 
  13   3   6        1.07        6.54      4.09 o 
  -7   4   6       26.88       24.96      6.92 o 
  -6   4   6        3.86       -0.74      6.10 o 
  -5   4   6        0.56       -4.32      5.36 o 
  -4   4   6        5.91        1.80      2.90 o 
  -3   4   6        0.48       -0.62      2.50 o 
  -2   4   6      113.41      109.03      6.23 o 
  -1   4   6       18.47       16.10      2.37 o 
   0   4   6      501.75      493.39     15.09 o 
   1   4   6     1039.11      912.34     20.35 o 
   2   4   6      258.51      255.64      5.86 o 
   3   4   6       71.69       66.24      2.40 o 
   4   4   6      334.40      355.51      8.57 o 
   5   4   6      207.14      301.75      8.42 o 
   6   4   6       14.25       34.07      2.90 o 
   7   4   6      418.32      592.39     16.84 o 
   8   4   6      922.09     1095.37     30.02 o 
   9   4   6      103.59       92.18      5.26 o 
  10   4   6        6.86        7.10      3.40 o 
  11   4   6       16.94       11.63      3.38 o 
  12   4   6       12.20        9.26      3.66 o 
  13   4   6       12.21       10.24      3.86 o 
  14   4   6       45.95       72.43      5.57 o 
  -7   5   6        5.19        4.68      4.61 o 
  -6   5   6        0.18       -3.65      3.65 o 
  -5   5   6        4.02        4.39      3.72 o 
  -4   5   6       33.58       46.91      4.97 o 
  -3   5   6       12.24       15.00      3.54 o 
  -2   5   6       14.12       15.39      3.32 o 
  -1   5   6       26.09       24.34      3.45 o 
   0   5   6        9.45       10.31      1.59 o 
   1   5   6       28.26       23.50      1.71 o 
   2   5   6       17.29       21.82      1.59 o 
   3   5   6        2.66        4.01      1.27 o 
   4   5   6      364.20      433.01     10.24 o 
   5   5   6       36.36       35.89      2.60 o 
   6   5   6        2.71        8.52      2.53 o 
   7   5   6      693.13      716.04     20.00 o 
   8   5   6      295.36      266.86      8.76 o 
   9   5   6       38.95       44.01      4.06 o 
  10   5   6        0.53       -2.81      2.81 o 
  11   5   6       17.71       10.48      3.48 o 
  12   5   6       16.06       14.17      3.60 o 
  13   5   6       91.42       92.95      6.25 o 
  14   5   6        3.19        0.91      4.87 o 
  -6   6   6        1.97        1.24      4.15 o 
  -5   6   6       44.16       41.41      8.26 o 
  -4   6   6        2.68        0.17      4.91 o 
  -3   6   6       41.87       52.94      8.78 o 
  -2   6   6        8.67        0.96      6.70 o 
  -1   6   6        0.61       -3.39      5.95 o 
   0   6   6      210.61      197.32      6.24 o 
   1   6   6       57.89       43.30      2.86 o 
   2   6   6      383.63      365.96      9.80 o 
   3   6   6      123.57      100.56      3.31 o 
   4   6   6       77.24       66.10      2.47 o 
   5   6   6       24.70       25.04      1.83 o 
   6   6   6      825.37      986.12     21.08 o 
   7   6   6        6.59        2.60      1.82 o 
   8   6   6      255.25      241.08      8.00 o 
   9   6   6      119.21      133.32      6.32 o 
  10   6   6        7.56        4.46      3.06 o 
  11   6   6       11.60        9.64      3.54 o 
  12   6   6        8.66        8.62      3.41 o 
  13   6   6        6.61        2.43      3.54 o 
  14   6   6        0.21        0.76      5.33 o 
  -6   7   6        1.20        2.01      4.63 o 
  -5   7   6        0.00       57.82      6.85 o 
  -4   7   6        4.44       -1.57      3.77 o 
  -3   7   6      125.98      134.01     16.97 o 
  -2   7   6       38.34       35.80      5.21 o 
  -1   7   6        3.70        4.72      2.28 o 
   0   7   6       93.93       83.39      4.85 o 
   1   7   6      394.73      325.11     10.02 o 
   2   7   6      284.76      461.03     23.52 o 
   3   7   6      139.94      146.07      4.82 o 
   4   7   6      413.17      413.87      9.47 o 
   5   7   6      162.33      180.84      4.85 o 
   6   7   6        0.66        0.34      1.45 o 
   7   7   6       39.37       48.66      2.93 o 
   8   7   6       33.28       27.47      2.92 o 
  10   7   6       38.18       26.18      3.63 o 
  11   7   6        0.58       -3.39      3.39 o 
  12   7   6        2.64       -0.23      2.96 o 
  13   7   6       25.22       15.28      4.67 o 
  14   7   6        1.09        3.95      5.10 o 
  -5   8   6        4.92        6.33      8.56 o 
  -4   8   6       67.84       74.42     17.86 o 
  -3   8   6      135.89      124.57     14.44 o 
  -2   8   6        1.41        0.31      3.31 o 
  -1   8   6      121.15       90.54      4.93 o 
   0   8   6      395.64      367.21     16.47 o 
   1   8   6       19.38       14.55      2.59 o 
   2   8   6       67.27       72.45      3.86 o 
   3   8   6      865.02      793.31     20.09 o 
   4   8   6       32.97       42.10      2.88 o 
   5   8   6      235.14      248.90      6.81 o 
   6   8   6        2.16        5.01      1.57 o 
   7   8   6        9.04       53.74      6.25 o 
   8   8   6       16.64       16.07      2.47 o 
   9   8   6      362.29      405.84     14.03 o 
  10   8   6       76.31       64.03      6.05 o 
  11   8   6       85.85       77.57      6.27 o 
  12   8   6      141.51      127.50      7.29 o 
  13   8   6        1.88       -2.83      3.24 o 
  14   8   6      169.74      172.68     14.73 o 
  -4   9   6        0.55       -2.18      4.76 o 
  -3   9   6        4.35       -2.58      3.76 o 
  -2   9   6        6.83       -2.66      2.89 o 
  -1   9   6       38.01       27.53      3.47 o 
   0   9   6       62.89       54.65      4.23 o 
   1   9   6       83.41       79.84      4.37 o 
   2   9   6      100.73       93.60      4.60 o 
   3   9   6      161.34      155.14      5.99 o 
   4   9   6       62.18      113.21      6.67 o 
   5   9   6      629.92      541.28     14.41 o 
   6   9   6      185.52      200.21      6.48 o 
   7   9   6      736.50      830.75     19.69 o 
   8   9   6        2.40        3.77      2.29 o 
   9   9   6       21.59       20.46      4.03 o 
  10   9   6      419.85      390.70     15.57 o 
  11   9   6      171.93      151.98      8.10 o 
  12   9   6        3.29       -0.62      3.29 o 
  13   9   6       43.18       30.42      4.47 o 
  14   9   6        3.18       -2.36      6.33 o 
  -3  10   6       65.10       79.45      6.78 o 
  -2  10   6       30.46       19.16      3.42 o 
  -1  10   6        0.04       -1.06      2.70 o 
   0  10   6      122.60      112.07      5.92 o 
   1  10   6       40.38       39.23      3.72 o 
   2  10   6       38.59       32.91      3.66 o 
   3  10   6       95.14       83.54      4.52 o 
   4  10   6      330.44      318.34      9.29 o 
   5  10   6        6.79       15.08      2.76 o 
   6  10   6        2.56        5.83      2.45 o 
   7  10   6       59.27       53.81      3.35 o 
   8  10   6      173.79      188.42      7.01 o 
   9  10   6       27.10       29.90      5.62 o 
  10  10   6       80.87       69.61      5.64 o 
  11  10   6       32.99       24.79      4.39 o 
  12  10   6        0.05       -0.17      3.49 o 
  13  10   6        6.99       11.47      4.12 o 
  -2  11   6       45.88       25.22      4.03 o 
  -1  11   6        7.53        3.03      3.82 o 
   0  11   6       28.38       31.71      3.68 o 
   1  11   6      116.62      104.29      5.67 o 
   2  11   6       66.66       59.00      4.24 o 
   3  11   6        8.77        9.61      3.39 o 
   4  11   6       14.41       12.44      6.26 o 
   5  11   6       26.02       24.28      3.92 o 
   6  11   6       23.77       34.67      4.18 o 
   7  11   6       72.55       63.11      4.71 o 
   8  11   6       65.04       74.25      5.08 o 
   9  11   6       76.46       92.37      4.98 o 
  10  11   6        2.96        9.10      5.09 o 
  11  11   6       11.09       10.26      4.10 o 
  12  11   6        0.88       -3.57      3.71 o 
  13  11   6        0.02        1.54      3.81 o 
  -1  12   6       55.02       48.36      5.39 o 
   0  12   6       23.24       27.56      4.66 o 
   1  12   6        3.44        3.15      3.79 o 
   2  12   6        4.89        6.40      3.95 o 
   4  12   6      189.29      189.32      9.74 o 
   5  12   6        5.02        8.23      3.27 o 
   6  12   6        7.74        9.19      3.43 o 
   7  12   6       84.38       89.28      6.45 o 
   8  12   6       49.60       46.19      4.51 o 
   9  12   6        5.16        1.47      3.31 o 
  10  12   6      131.69      119.29      9.24 o 
  11  12   6       87.57       74.94      6.29 o 
  12  12   6       11.15       11.48      4.46 o 
   1  13   6       10.59       11.73      4.62 o 
   2  13   6        0.62        0.93      3.79 o 
   3  13   6        4.21        8.13      4.40 o 
   4  13   6      118.19      116.84      7.70 o 
   5  13   6      204.99      180.53      9.78 o 
   6  13   6       68.44       68.55      7.77 o 
   7  13   6        7.01        5.55      4.08 o 
   8  13   6        0.15        3.56      3.96 o 
   9  13   6       11.97        9.57      4.54 o 
  10  13   6       17.56        8.86      9.82 o 
  11  13   6       10.22        7.80      5.62 o 
   3  14   6       21.58       13.91      4.87 o 
   4  14   6        0.34       -1.53      3.81 o 
   5  14   6      135.24      126.08     11.76 o 
   6  14   6       19.71       38.61      5.98 o 
   7  14   6       23.41       33.07      5.76 o 
   8  14   6       52.06       51.51      5.88 o 
   9  14   6       44.98       56.39      7.26 o 
  10  14   6        6.77       14.02      5.89 o 
  -3  -8   7       34.51       49.56     16.45 o 
  -2  -8   7        0.91       -6.38      6.58 o 
  -1  -8   7       13.76       11.72      7.36 o 
   0  -8   7       19.75       47.25     16.54 o 
   1  -8   7       70.75       73.55      6.91 o 
   2  -8   7       56.11       78.30     36.69 o 
  -4  -7   7        0.63       -5.61      5.61 o 
  -3  -7   7        0.51       -4.71      5.89 o 
  -2  -7   7       15.00       14.18      7.66 o 
  -1  -7   7        7.47       11.34      6.93 o 
   0  -7   7       22.78       21.26      4.38 o 
   1  -7   7       88.48       81.40      6.69 o 
   2  -7   7       23.50       14.77      4.74 o 
   3  -7   7        0.33       -0.38      4.92 o 
   4  -7   7        2.95        7.81      6.20 o 
   5  -7   7        9.53        0.60      7.59 o 
  -6  -6   7        0.78        3.42      5.94 o 
  -5  -6   7        2.92       -6.33      6.33 o 
  -4  -6   7       13.67        8.03      6.33 o 
  -3  -6   7        2.67       -4.68      5.78 o 
  -2  -6   7       27.41       25.88      6.74 o 
  -1  -6   7       91.03       77.56     10.86 o 
   0  -6   7        4.25        7.63      3.38 o 
   1  -6   7        9.58       -0.37      4.51 o 
   2  -6   7        0.00        1.05      3.66 o 
   3  -6   7        0.72       -1.80      4.00 o 
   4  -6   7        1.65       -2.75      4.84 o 
   5  -6   7       11.07       -1.08      5.09 o 
   6  -6   7       10.74        0.60      6.70 o 
  -6  -5   7        9.51       23.96     12.20 o 
  -5  -5   7        0.31        0.45      5.23 o 
  -4  -5   7        0.98        8.16      5.81 o 
  -3  -5   7       72.66       67.58     11.09 o 
  -2  -5   7      120.88      131.64      9.94 o 
  -1  -5   7      172.22      153.98     10.87 o 
   0  -5   7       36.78       27.77      3.83 o 
   1  -5   7       17.25        7.89      3.65 o 
   2  -5   7       58.15       48.16      5.05 o 
   3  -5   7        0.00       -0.02      3.79 o 
   4  -5   7       24.31       12.69      7.29 o 
   5  -5   7       50.24       32.68      6.32 o 
   6  -5   7        0.64        3.27      5.80 o 
   7  -5   7        7.79       17.43      6.35 o 
   8  -5   7       12.39       12.44      7.60 o 
  -6  -4   7        0.21       -0.15     10.42 o 
  -5  -4   7       42.96       56.26     13.25 o 
  -4  -4   7       27.61       37.92     12.20 o 
  -3  -4   7       47.18       50.03      7.66 o 
  -2  -4   7       82.11       67.23     13.39 o 
  -1  -4   7      113.56      120.90      9.12 o 
   0  -4   7       43.17       41.35      4.50 o 
   1  -4   7       72.05       75.84      8.36 o 
   2  -4   7        1.15       -0.73      3.11 o 
   3  -4   7        2.08        0.77      6.21 o 
   4  -4   7       71.25       77.14      6.62 o 
   5  -4   7      180.35      176.45      8.20 o 
   6  -4   7        6.49        4.52      3.59 o 
   7  -4   7        0.19       -1.29      3.38 o 
   8  -4   7        2.41       -1.19      4.60 o 
   9  -4   7       35.56       48.61      9.25 o 
  -6  -3   7       20.90       63.10     13.84 o 
  -5  -3   7       24.43       45.39     12.20 o 
  -4  -3   7       59.26      124.13     15.63 o 
  -3  -3   7       39.62       37.14      5.81 o 
  -2  -3   7      181.47      172.06     12.28 o 
  -1  -3   7        0.72       -0.34      4.49 o 
   0  -3   7       64.37       43.81      6.11 o 
   1  -3   7        9.97       16.44      3.27 o 
   2  -3   7       90.48       83.03      6.62 o 
   3  -3   7        2.14       11.09      3.53 o 
   4  -3   7       87.25       82.36      4.79 o 
   5  -3   7      170.42      157.56      6.70 o 
   6  -3   7       79.10       91.34      6.63 o 
   7  -3   7        1.10       -2.26      3.29 o 
   8  -3   7        0.79        2.46      4.43 o 
   9  -3   7       22.25       15.01      5.65 o 
  10  -3   7       66.08       99.91     19.05 o 
  -6  -2   7        3.03        5.21      9.67 o 
  -5  -2   7       40.07       58.34     13.10 o 
  -4  -2   7      174.34      254.06     22.18 o 
  -3  -2   7       30.27       60.57     12.50 o 
  -2  -2   7        2.89        3.93      3.63 o 
  -1  -2   7        6.12       -0.86      3.64 o 
   0  -2   7       66.16       56.51      6.76 o 
   1  -2   7       90.04       99.36      9.25 o 
   2  -2   7       15.97        9.98      2.92 o 
   3  -2   7      265.08      220.10      7.78 o 
   4  -2   7      182.46      137.35      6.64 o 
   5  -2   7       51.18       50.63      3.89 o 
   6  -2   7       69.72       74.86      4.72 o 
   7  -2   7      214.73      230.76      9.59 o 
   8  -2   7       84.31       94.95      7.43 o 
   9  -2   7       50.48       61.03      6.50 o 
  10  -2   7        9.47       27.68      8.56 o 
  11  -2   7       10.31       10.17      7.30 o 
  -6  -1   7       61.66      140.20     16.37 o 
  -5  -1   7       13.59        9.38      9.82 o 
  -4  -1   7        0.03        0.15      6.10 o 
  -3  -1   7       55.86       58.04      9.23 o 
  -2  -1   7       46.26       43.16      7.89 o 
  -1  -1   7       40.28       51.54      7.87 o 
   0  -1   7      178.06      157.94      8.83 o 
   1  -1   7      266.27      230.22      7.23 o 
   2  -1   7      134.77      114.80      4.76 o 
   3  -1   7        6.32        4.03      2.38 o 
   4  -1   7       13.61       13.00      2.59 o 
   5  -1   7       11.14        7.73      2.49 o 
   6  -1   7        5.72       35.24      9.32 o 
   7  -1   7        3.89        0.65      5.16 o 
   8  -1   7       20.70       25.77      4.09 o 
   9  -1   7       21.63       26.87      5.14 o 
  10  -1   7       21.20       13.78      4.91 o 
  11  -1   7        4.22       -0.22      4.65 o 
  -6   0   7       72.01      132.91     15.18 o 
  -5   0   7        2.43       13.69      7.89 o 
  -4   0   7        2.04       -1.79      7.00 o 
  -3   0   7       41.27       36.17      8.63 o 
  -2   0   7        2.68       -4.46      5.66 o 
  -1   0   7       15.88       13.31      5.51 o 
   0   0   7       82.74       78.25      5.86 o 
   1   0   7      174.52      153.36      8.81 o 
   2   0   7      113.60      111.51      4.25 o 
   3   0   7        3.37        1.71      1.92 o 
   4   0   7        0.47       -1.84      1.91 o 
   5   0   7       23.05       17.52      2.50 o 
   6   0   7      365.14      340.70     11.79 o 
   7   0   7       18.30       17.46      3.33 o 
   8   0   7        5.70        0.89      3.57 o 
   9   0   7       55.55       59.21      6.04 o 
  10   0   7       45.59       76.07     17.96 o 
  11   0   7        4.10        5.15      4.61 o 
  12   0   7       10.38        0.55      4.69 o 
  -6   1   7       41.50       64.89      9.67 o 
  -5   1   7       87.04      151.06     13.25 o 
  -4   1   7        8.64        4.02      8.04 o 
  -2   1   7       28.68       26.20      4.24 o 
  -1   1   7      140.77      119.28      4.60 o 
   0   1   7      380.07      307.77     23.89 o 
   1   1   7        4.31        1.56      2.22 o 
   2   1   7      256.03      247.32      7.54 o 
   3   1   7      185.16      176.39      5.96 o 
   4   1   7      910.53      906.67     24.85 o 
   5   1   7       15.38       14.83      2.28 o 
   6   1   7      121.86      118.17      4.15 o 
   7   1   7      229.64      271.30      8.93 o 
   8   1   7       62.17       86.60      4.54 o 
   9   1   7      134.76      175.68      6.91 o 
  10   1   7       25.05       32.00      5.52 o 
  11   1   7       38.75       44.33      4.77 o 
  12   1   7        0.01       -4.38      4.38 o 
  -7   2   7       15.39       35.72      9.38 o 
  -6   2   7        8.74        9.38      6.70 o 
  -5   2   7       58.38      116.68     11.46 o 
  -4   2   7       96.49       92.13      9.38 o 
  -3   2   7       16.48       30.06      8.19 o 
  -2   2   7      155.48      140.60     11.24 o 
  -1   2   7      245.20      237.37     11.91 o 
   0   2   7       70.26       55.92      2.87 o 
   1   2   7      158.55      123.65      8.57 o 
   2   2   7       64.04       73.94      2.83 o 
   3   2   7        8.24       13.31      1.67 o 
   4   2   7       18.76       23.60      2.46 o 
   5   2   7       22.82       33.82      2.88 o 
   6   2   7      318.34      302.42      8.55 o 
   7   2   7     1586.89     1695.67     41.32 o 
   8   2   7      102.19      166.33      5.73 o 
   9   2   7       32.73       48.45      7.14 o 
  10   2   7       54.94       71.42      4.52 o 
  11   2   7        5.71       63.48      5.17 o 
  12   2   7       27.59       26.15      4.22 o 
  13   2   7       28.98       18.75      4.56 o 
  -7   3   7        0.46        9.67      7.44 o 
  -6   3   7        0.25       -5.95      5.95 o 
  -5   3   7        1.89       65.19      9.38 o 
  -4   3   7        1.60        4.32      4.91 o 
  -3   3   7       11.50       11.46      4.61 o 
  -2   3   7        0.51        0.75      5.06 o 
  -1   3   7      371.53      385.47     14.25 o 
   0   3   7       21.85       23.84      2.15 o 
   1   3   7        8.39        7.37      1.50 o 
   2   3   7       52.62       49.21      2.46 o 
   3   3   7       10.03       17.03      1.80 o 
   4   3   7       87.49       95.01      3.98 o 
   5   3   7      459.89      419.40     11.05 o 
   6   3   7      220.51      245.07      8.02 o 
   7   3   7      376.15      406.09     11.12 o 
   8   3   7      174.86      289.61      9.50 o 
   9   3   7        0.63        7.35      3.22 o 
  10   3   7      129.95      141.27      8.46 o 
  11   3   7        6.68        1.97      2.89 o 
  12   3   7        0.00       -3.11      3.11 o 
  13   3   7       21.78       26.68      7.88 o 
  -7   4   7        8.61       13.69      8.04 o 
  -6   4   7        8.78       14.14      7.29 o 
  -5   4   7       51.85       65.19      9.38 o 
  -4   4   7       90.20      115.64     11.16 o 
  -3   4   7        1.60        7.31      2.97 o 
  -2   4   7       10.94        7.02      2.79 o 
  -1   4   7        0.01       -4.14      4.45 o 
   0   4   7      272.85      279.74     10.80 o 
   1   4   7      128.87      114.88      4.65 o 
   2   4   7       16.52       15.84      1.47 o 
   3   4   7      108.03      126.81      4.14 o 
   4   4   7       33.34       29.09      2.50 o 
   5   4   7        8.34        4.82      1.75 o 
   6   4   7      240.74      284.51      8.96 o 
   7   4   7        0.01       -2.04      2.04 o 
   8   4   7      135.18      162.19      6.35 o 
   9   4   7      364.23      393.80     12.32 o 
  10   4   7        6.58        2.79      3.20 o 
  11   4   7       97.45       98.00      6.21 o 
  12   4   7        3.32       -0.31      3.22 o 
  13   4   7        3.88        5.87      3.40 o 
  14   4   7       10.20       12.23      5.02 o 
  -6   5   7        8.49        5.88      4.13 o 
  -5   5   7       39.06       46.72      5.33 o 
  -4   5   7      100.02       97.78     16.22 o 
  -3   5   7       12.67        8.20      5.06 o 
  -2   5   7        0.00        0.91      2.86 o 
  -1   5   7       13.73        8.06      2.69 o 
   0   5   7       22.32       12.14      2.75 o 
   1   5   7      228.34      192.96      6.79 o 
   2   5   7       15.97       16.38      1.68 o 
   3   5   7        0.23       -0.56      1.32 o 
   4   5   7     1349.85     1264.48     30.62 o 
   5   5   7       22.52        8.63      1.90 o 
   6   5   7      266.93      267.22      8.52 o 
   7   5   7      228.22      259.89      7.72 o 
   8   5   7       99.21       98.29      4.78 o 
   9   5   7       65.71       57.89      4.05 o 
  10   5   7       28.51       26.02      3.91 o 
  11   5   7       25.71       23.64      4.00 o 
  12   5   7        3.03        4.15      3.40 o 
  13   5   7       20.22       16.27      5.22 o 
  14   5   7        0.59       -3.74      3.74 o 
  -6   6   7       15.41       12.21      4.97 o 
  -5   6   7        0.13       -3.85      3.85 o 
  -4   6   7       19.03       42.71      8.33 o 
  -3   6   7      133.49      134.93      8.18 o 
  -2   6   7       21.71       25.99      5.66 o 
  -1   6   7       10.98        3.56      3.21 o 
   0   6   7       65.55       58.97      4.52 o 
   1   6   7        4.36        2.42      2.00 o 
   2   6   7      712.70      612.47     18.94 o 
   3   6   7     1017.50      829.41     20.54 o 
   4   6   7      678.88      613.77     15.51 o 
   5   6   7      345.88      388.77     10.96 o 
   6   6   7        0.27       -1.88      1.88 o 
   7   6   7       54.42       80.04      5.45 o 
   8   6   7      104.87      107.42      4.99 o 
   9   6   7      402.16      541.86     16.06 o 
  10   6   7        4.75        7.61      3.04 o 
  11   6   7       58.87       43.91      4.52 o 
  12   6   7       51.87       50.36      4.78 o 
  13   6   7        5.36        2.97      3.63 o 
  14   6   7        7.35        3.47      3.89 o 
  -5   7   7        1.53        0.60      6.10 o 
  -4   7   7        2.54        7.69      5.73 o 
  -3   7   7       13.69        6.90      4.69 o 
  -2   7   7       89.70      127.21     15.85 o 
  -1   7   7      114.50      119.96      7.63 o 
   0   7   7       25.06       26.08      2.79 o 
   1   7   7      473.01      424.46     12.61 o 
   2   7   7     1534.61     1418.98     38.30 o 
   3   7   7      367.39      331.49     10.10 o 
   4   7   7        2.03        1.17      1.55 o 
   5   7   7      211.79      215.89      6.36 o 
   6   7   7       12.52       30.45      2.36 o 
   7   7   7       40.52       46.01      2.85 o 
   8   7   7      432.57      419.45     12.71 o 
   9   7   7       61.64       71.14      4.91 o 
  10   7   7      585.65      539.84     18.16 o 
  11   7   7       17.87       17.44      3.77 o 
  12   7   7       76.72       96.11      9.67 o 
  13   7   7       17.28       20.26      4.55 o 
  14   7   7        0.01        3.99      3.65 o 
  -4   8   7        5.37        6.93      5.13 o 
  -3   8   7        7.25        1.72      4.30 o 
  -2   8   7       60.94       55.05      6.15 o 
  -1   8   7      115.05      128.64     14.44 o 
   0   8   7      716.38      707.55     20.13 o 
   1   8   7       39.08       37.67      3.16 o 
   2   8   7        1.90        2.08      2.13 o 
   3   8   7      324.98      294.63      9.36 o 
   4   8   7      204.78      187.49      5.52 o 
   5   8   7      106.45      139.81      4.56 o 
   6   8   7        0.88        1.32      1.90 o 
   7   8   7      160.64      196.26      6.41 o 
   8   8   7        0.91        1.64      2.06 o 
   9   8   7       62.98       62.20      5.80 o 
  10   8   7      401.46      414.15     14.57 o 
  11   8   7      346.15      338.47     15.53 o 
  12   8   7        0.52        3.30      3.18 o 
  13   8   7        0.10       -0.23      3.52 o 
  14   8   7       30.57       23.59      4.72 o 
  -4   9   7        0.54       -2.50     11.16 o 
  -3   9   7        0.00        0.26      5.21 o 
  -2   9   7      136.68      137.41      9.47 o 
  -1   9   7      112.53      117.41      5.88 o 
   0   9   7       10.61        5.99      2.66 o 
   1   9   7        0.17       -2.18      2.18 o 
   2   9   7        0.01       -1.99      1.99 o 
   3   9   7       45.09       48.58      3.50 o 
   4   9   7      318.52      304.61      9.75 o 
   5   9   7      186.61      161.22      5.51 o 
   6   9   7      159.29      165.90      6.10 o 
   7   9   7       49.72       63.14      3.61 o 
   8   9   7       26.99       36.63      2.88 o 
   9   9   7       26.65       32.48      3.96 o 
  10   9   7        7.44        0.13      3.13 o 
  11   9   7      128.59      101.68      6.67 o 
  12   9   7        0.34       -3.24      3.35 o 
  13   9   7        4.71       -1.11      3.60 o 
  14   9   7       59.26       60.97      5.87 o 
  -3  10   7        0.17       -4.46      5.05 o 
  -2  10   7        0.01        0.04      4.12 o 
  -1  10   7      191.96      204.99     10.53 o 
   0  10   7       25.68       24.47      3.36 o 
   1  10   7      106.97       96.90      5.03 o 
   2  10   7        5.47        2.79      2.53 o 
   3  10   7       65.96       62.23      4.07 o 
   4  10   7        0.10        4.07      2.37 o 
   5  10   7        0.30        0.45      2.29 o 
   6  10   7        8.19        4.28      2.19 o 
   7  10   7      453.28      440.28     12.41 o 
   8  10   7       52.90       56.95      4.09 o 
   9  10   7        4.00        4.46      2.85 o 
  10  10   7       88.37       82.69      6.14 o 
  11  10   7       37.25       33.20      4.67 o 
  12  10   7        5.90        4.04      3.69 o 
  13  10   7       14.44       12.20      4.25 o 
  -2  11   7       13.81       12.01      5.03 o 
  -1  11   7       58.98       82.44      7.38 o 
   0  11   7       95.86       83.40      5.01 o 
   1  11   7        6.41        3.42      2.92 o 
   2  11   7       70.41       62.07      4.26 o 
   3  11   7        6.06        1.95      2.70 o 
   4  11   7      251.27      277.27     15.34 o 
   5  11   7      208.73      181.35     12.37 o 
   6  11   7        0.17       -0.05      2.82 o 
   7  11   7       63.13       59.69      4.03 o 
   8  11   7       92.04      127.14      6.44 o 
   9  11   7        0.23        7.93      3.27 o 
  10  11   7        2.81        0.75      4.89 o 
  11  11   7      212.28      208.09     10.29 o 
  12  11   7        8.59        4.16      3.80 o 
  13  11   7        5.28        4.63      4.01 o 
   0  12   7       90.81       74.74      5.04 o 
   1  12   7       70.84       63.46      4.69 o 
   2  12   7       28.18       28.94      4.79 o 
   3  12   7        0.03       -2.85      3.13 o 
   4  12   7      271.47      254.99     11.90 o 
   5  12   7      145.56      160.82      8.79 o 
   6  12   7        7.48       13.75      3.57 o 
   7  12   7       21.31       20.40      3.70 o 
   8  12   7      110.45      106.01      6.93 o 
   9  12   7        2.28        3.57      3.20 o 
  10  12   7        4.83        9.11      5.21 o 
  11  12   7       53.46       64.21      7.59 o 
  12  12   7      284.01      283.26     16.17 o 
   1  13   7       18.75       22.44      4.93 o 
   2  13   7        3.56        6.12      4.17 o 
   3  13   7        1.88       -2.85      3.97 o 
   4  13   7        0.01       -1.38      3.72 o 
   5  13   7      114.46      107.78      7.41 o 
   6  13   7       88.92       90.37      6.83 o 
   7  13   7       35.82       33.40      5.12 o 
   8  13   7       33.78       38.99      5.29 o 
   9  13   7       32.67       38.63      8.09 o 
  10  13   7       19.10       24.14      4.97 o 
  11  13   7        0.51       -0.97      4.89 o 
  12  13   7       94.59       68.61     12.65 o 
   3  14   7       28.99       31.20      7.77 o 
   4  14   7        0.62        3.45      4.23 o 
   5  14   7        0.30        3.05      4.33 o 
   6  14   7        0.95        7.53      5.95 o 
   7  14   7        3.10        4.93      4.42 o 
   8  14   7        8.46       10.18      4.38 o 
   9  14   7       42.67       51.47      6.04 o 
  10  14   7       60.46       65.73      7.79 o 
  -2  -7   8       18.96       10.31      7.19 o 
  -1  -7   8       14.74        6.22      7.18 o 
   0  -7   8        3.89        3.94      7.22 o 
   1  -7   8        8.29        2.38      5.26 o 
   2  -7   8       14.81        4.64      4.39 o 
   3  -7   8        7.82       13.17     12.13 o 
  -4  -6   8       24.37       14.47      7.07 o 
  -3  -6   8       11.88        2.69      6.80 o 
  -2  -6   8       20.93       13.71      7.01 o 
  -1  -6   8       15.93       13.98      7.18 o 
   0  -6   8       50.78       39.24      8.04 o 
   1  -6   8       10.24        5.78      3.92 o 
   2  -6   8        1.91        0.02      4.31 o 
   3  -6   8       27.43       18.31      5.32 o 
   4  -6   8      160.90      179.35     20.54 o 
   5  -6   8        0.10        5.63      6.11 o 
  -5  -5   8        0.00        1.57      5.65 o 
  -4  -5   8        3.76        1.69      6.16 o 
  -3  -5   8       53.25       56.85      8.03 o 
  -2  -5   8      132.48      123.89     10.26 o 
  -1  -5   8       27.45       24.34      7.04 o 
   0  -5   8        1.50       -4.95      6.07 o 
   1  -5   8       51.64       42.48      8.12 o 
   2  -5   8       21.95       23.50      4.46 o 
   3  -5   8        1.25        2.74      4.16 o 
   4  -5   8       20.60       11.73      5.15 o 
   5  -5   8      114.72       94.92     20.84 o 
   6  -5   8       35.53       21.28      8.19 o 
   7  -5   8        1.40        2.23      6.85 o 
  -6  -4   8       12.38       20.99     13.10 o 
  -5  -4   8        0.39      -10.57     10.57 o 
  -4  -4   8       32.57       44.21      6.98 o 
  -3  -4   8       75.14      125.88      9.94 o 
  -2  -4   8       62.91       60.28      7.64 o 
  -1  -4   8      112.07      129.58     30.29 o 
   0  -4   8       13.27       -1.54      5.79 o 
   1  -4   8        2.19       -3.12      3.12 o 
   2  -4   8        8.82       10.81      5.80 o 
   3  -4   8       53.32       38.64      5.07 o 
   4  -4   8        0.64       -0.77      3.74 o 
   5  -4   8       85.47       72.46      8.54 o 
   6  -4   8       94.42       90.04     10.08 o 
   7  -4   8        9.29       10.91      4.61 o 
   8  -4   8       40.53       37.50      7.90 o 
  -6  -3   8        0.32       -8.63     11.31 o 
  -5  -3   8       19.13       76.05     15.18 o 
  -4  -3   8       27.46       49.26     12.80 o 
  -3  -3   8       12.11       10.37      5.52 o 
  -2  -3   8        2.02       -5.26      5.26 o 
  -1  -3   8       95.63       77.39      8.71 o 
   0  -3   8       18.33       13.77      5.64 o 
   1  -3   8      394.22      313.73     27.50 o 
   2  -3   8        0.50       -1.54      2.83 o 
   3  -3   8       25.14       15.44      3.50 o 
   4  -3   8        3.49       16.34      8.14 o 
   5  -3   8        0.00       -2.85      2.96 o 
   6  -3   8      132.85      132.72      7.25 o 
   7  -3   8       26.60       28.30      5.07 o 
   8  -3   8        0.86        5.22      4.57 o 
   9  -3   8        5.83        3.97      5.01 o 
  -6  -2   8      123.64      204.49     21.13 o 
  -5  -2   8       22.67       14.14     11.61 o 
  -4  -2   8        1.75        3.27     11.01 o 
  -3  -2   8        0.49        1.34      9.82 o 
  -2  -2   8        5.57        6.65      5.27 o 
  -1  -2   8       93.68       70.26     14.73 o 
   0  -2   8        1.47       -3.64      3.64 o 
   1  -2   8        0.45       -3.90      3.90 o 
   2  -2   8       28.74       23.28      3.43 o 
   3  -2   8        5.56        1.88      3.42 o 
   4  -2   8      166.04      160.94      6.65 o 
   5  -2   8       29.67       16.26      3.48 o 
   6  -2   8        0.54        4.32      3.58 o 
   7  -2   8        6.86        4.14      4.27 o 
   8  -2   8       37.82       41.03      5.00 o 
   9  -2   8       55.74       56.85     12.07 o 
  10  -2   8       25.79       22.10      5.84 o 
  -6  -1   8       47.71      125.32     17.56 o 
  -5  -1   8       11.61        8.19     11.46 o 
  -4  -1   8       15.14       18.60     10.86 o 
  -3  -1   8       11.41       16.88      5.92 o 
  -2  -1   8      123.81      134.47     10.04 o 
  -1  -1   8        0.01       -1.54      3.56 o 
   0  -1   8       31.05       27.40      4.53 o 
   1  -1   8        0.03       -3.68      3.68 o 
   2  -1   8      407.70      364.97     12.65 o 
   3  -1   8      277.07      266.59      8.99 o 
   4  -1   8        2.42       -1.06      2.64 o 
   5  -1   8       18.24       10.84      3.13 o 
   6  -1   8      277.88      253.28      9.94 o 
   7  -1   8      250.97      275.52     10.95 o 
   8  -1   8       16.65       12.00      5.18 o 
   9  -1   8       32.17       36.58      7.59 o 
  10  -1   8        0.22        1.15      4.59 o 
  11  -1   8        0.27        6.64      5.24 o 
  -5   0   8       38.36       87.51     12.50 o 
  -4   0   8       42.15       67.72     10.72 o 
  -3   0   8        1.39        5.36      6.70 o 
  -2   0   8       27.19       17.86      7.29 o 
  -1   0   8       19.91       27.86      4.54 o 
   0   0   8      704.48      678.09     63.18 o 
   1   0   8      714.78      676.20     41.45 o 
   2   0   8      102.23       97.44     13.77 o 
   3   0   8       23.00       26.61      2.98 o 
   4   0   8       27.95       27.00      3.22 o 
   5   0   8        2.89        3.61      2.75 o 
   6   0   8      215.82      210.43      7.12 o 
   7   0   8      312.28      348.34     18.32 o 
   8   0   8       17.37       28.48      4.81 o 
   9   0   8       41.25       59.00      6.33 o 
  10   0   8       44.49       78.26      7.19 o 
  11   0   8        0.04       -0.06      4.63 o 
  12   0   8       12.60        7.16      6.63 o 
  -6   1   8       55.46      115.79     15.48 o 
  -5   1   8       10.28       34.23      9.97 o 
  -4   1   8        7.18       12.35      8.33 o 
  -3   1   8        7.93        9.23      7.14 o 
  -2   1   8       11.27       30.66      8.04 o 
  -1   1   8      218.14      237.20     14.14 o 
   0   1   8      183.78      156.36     13.32 o 
   1   1   8        6.60        4.71      3.90 o 
   2   1   8      122.31      116.02      4.33 o 
   3   1   8        6.42        6.84      2.54 o 
   4   1   8       72.44       73.10      4.42 o 
   5   1   8       17.76       22.66      2.96 o 
   6   1   8        6.64        4.83      2.35 o 
   7   1   8        0.04        1.75      3.07 o 
   8   1   8      530.87      517.48     21.91 o 
   9   1   8      172.28      212.51     16.24 o 
  10   1   8       67.35       85.31      7.09 o 
  11   1   8       12.41       16.42      5.30 o 
  12   1   8       16.34        9.42      5.07 o 
  -6   2   8        0.05       -2.38      9.97 o 
  -5   2   8        0.01       -7.89      7.89 o 
  -4   2   8       24.96       36.31     10.12 o 
  -3   2   8        0.52       -3.42      7.29 o 
  -2   2   8       65.87       91.83     11.61 o 
  -1   2   8        0.56       -1.83      3.27 o 
   0   2   8      101.23       90.54      6.33 o 
   1   2   8       82.77       86.79      6.40 o 
   2   2   8       73.44       72.91      3.17 o 
   3   2   8        8.63        8.52      2.30 o 
   4   2   8        2.26        5.37      2.42 o 
   5   2   8       28.12       26.31      2.88 o 
   6   2   8      274.79      252.56      8.55 o 
   7   2   8       19.53       16.19      3.42 o 
   8   2   8      135.13      164.21      7.64 o 
   9   2   8      544.45      629.32     21.17 o 
  10   2   8        0.10       -0.12      3.96 o 
  11   2   8        0.74       -4.57      5.78 o 
  12   2   8       11.65        4.56      4.94 o 
  13   2   8        8.37        6.94      5.66 o 
  -4   3   8       14.16       21.58      9.67 o 
  -3   3   8       10.89       11.31      8.33 o 
  -2   3   8       26.78       67.87     11.16 o 
  -1   3   8      442.95      473.36     21.67 o 
   0   3   8      229.19      208.64     10.93 o 
   1   3   8      225.30      198.05     10.48 o 
   2   3   8        5.07        4.69      1.52 o 
   3   3   8        2.28        2.23      2.08 o 
   4   3   8       40.85       30.45      2.63 o 
   5   3   8      213.04      210.49      7.17 o 
   6   3   8      387.68      451.06     13.49 o 
   7   3   8      199.45      217.10      7.80 o 
   8   3   8      331.63      396.58     14.13 o 
   9   3   8       23.74       16.64      4.60 o 
  10   3   8       42.34       67.55      7.08 o 
  11   3   8        8.09        4.91      4.33 o 
  12   3   8        0.49        4.72      4.37 o 
  13   3   8       27.66       23.89      5.76 o 
  -3   4   8      152.97      214.62     20.69 o 
  -2   4   8       18.82       16.71      3.98 o 
  -1   4   8       86.61       93.32      5.15 o 
   0   4   8        0.09       -0.75      2.14 o 
   1   4   8      702.34      622.72     27.93 o 
   2   4   8      154.31      129.68      4.59 o 
   3   4   8      101.13       89.40      4.35 o 
   4   4   8      190.26      159.04      5.66 o 
   5   4   8      277.89      305.65      9.51 o 
   6   4   8       46.48       42.92      3.29 o 
   7   4   8      245.58      240.96      8.31 o 
   8   4   8       22.40       25.29      3.84 o 
   9   4   8      283.77      330.70     12.39 o 
  10   4   8        0.24        1.65      3.33 o 
  11   4   8       20.47       14.05      3.88 o 
  12   4   8        2.89        1.62      9.26 o 
  13   4   8       24.42       23.37      5.55 o 
  -4   5   8       48.87       67.56      6.55 o 
  -3   5   8       37.94       40.75      4.79 o 
  -2   5   8        1.75       -4.02      4.46 o 
  -1   5   8       21.41       22.74      4.44 o 
   0   5   8      108.63      116.29      5.88 o 
   1   5   8       59.98       50.91      4.87 o 
   2   5   8      591.63      507.26     14.11 o 
   3   5   8      718.10      647.14     17.84 o 
   4   5   8      140.04      128.40      5.49 o 
   5   5   8       94.72       51.61      3.35 o 
   6   5   8      272.74      262.49      8.54 o 
   7   5   8       41.94       49.54      3.75 o 
   8   5   8       21.00       20.25      3.69 o 
   9   5   8      331.02      406.44     14.49 o 
  10   5   8      140.90      231.86      9.66 o 
  11   5   8       39.73       41.77      4.72 o 
  12   5   8       73.13       85.70      6.16 o 
  13   5   8        6.38        8.31      4.57 o 
  14   5   8        0.28        1.10      4.37 o 
  -5   6   8        4.97        8.40      4.50 o 
  -4   6   8       35.09       65.91     10.42 o 
  -3   6   8        0.45       -3.03      3.30 o 
  -2   6   8        5.21        0.45      3.16 o 
  -1   6   8        2.29       62.60     14.06 o 
   0   6   8       36.23       36.62      3.83 o 
   1   6   8       69.66       92.11      4.19 o 
   2   6   8       65.83       65.39      3.79 o 
   3   6   8      851.53      698.26     19.20 o 
   4   6   8      652.65      549.30     15.45 o 
   5   6   8      143.12      117.08      4.26 o 
   6   6   8        0.00        9.85      2.36 o 
   7   6   8        0.05       -1.54      2.31 o 
   8   6   8       49.04       49.88      4.41 o 
   9   6   8       33.05       30.84      5.16 o 
  10   6   8      201.59      222.83      9.30 o 
  11   6   8      102.86      107.37      6.39 o 
  12   6   8       24.17       18.48      5.18 o 
  13   6   8        0.66        0.24      3.62 o 
  14   6   8       10.92        6.43      3.99 o 
  -4   7   8       16.85       16.26      4.76 o 
  -3   7   8        0.97       -3.71      3.71 o 
  -2   7   8       39.59       38.46      4.82 o 
   0   7   8        0.47       -1.50      2.87 o 
   1   7   8       17.09       15.42      2.56 o 
   2   7   8       65.86       51.26      3.55 o 
   3   7   8      262.42      226.49      8.19 o 
   4   7   8      417.70      347.06     10.35 o 
   5   7   8        1.56        3.99      1.83 o 
   6   7   8       70.22      104.99      5.88 o 
   7   7   8      197.97      253.79     11.73 o 
   8   7   8        1.91        4.55      3.04 o 
   9   7   8      247.34      232.24     11.41 o 
  10   7   8        8.50       14.24      3.68 o 
  11   7   8        1.23        9.13      3.68 o 
  12   7   8       26.65       24.42      5.11 o 
  13   7   8       16.54       12.36      4.08 o 
  14   7   8        1.71        3.62      3.98 o 
  -4   8   8       11.68       14.92      9.30 o 
  -3   8   8        0.13       -1.45      4.37 o 
  -2   8   8        6.49        2.11      4.21 o 
  -1   8   8       76.57      100.63      7.75 o 
   0   8   8        0.05       -3.37      3.37 o 
   1   8   8      282.75      252.24      9.56 o 
   2   8   8      424.28      403.17     13.39 o 
   3   8   8      266.40      265.32      9.84 o 
   4   8   8       26.69       28.73      3.13 o 
   5   8   8        2.55        1.27      2.01 o 
   6   8   8       20.16       27.74      4.02 o 
   7   8   8        2.50        1.66      2.36 o 
   8   8   8      413.16      559.65     18.69 o 
   9   8   8        8.22        7.30      3.80 o 
  10   8   8       22.52       21.57      4.34 o 
  11   8   8       22.93       17.74      5.11 o 
  12   8   8        1.10        0.27      3.93 o 
  13   8   8       29.42       33.47      4.92 o 
  14   8   8        1.07        0.06      3.77 o 
  -3   9   8        9.85       13.35      5.46 o 
  -2   9   8       50.02       66.33      7.00 o 
  -1   9   8      103.95       93.59      7.16 o 
   0   9   8      111.36       95.82      5.34 o 
   1   9   8      127.89      134.00      5.81 o 
   2   9   8       30.33       33.28      3.33 o 
   3   9   8      122.14      113.18      5.06 o 
   4   9   8       14.24       22.07      3.72 o 
   5   9   8        1.42        4.87      2.37 o 
   6   9   8      331.71      340.69      9.02 o 
   7   9   8       10.43       20.78      2.73 o 
   8   9   8        0.37        1.79      2.31 o 
   9   9   8        7.52       19.65      4.76 o 
  10   9   8       74.09       73.86      8.43 o 
  11   9   8        2.14       13.06      4.48 o 
  12   9   8       33.22       25.07      4.31 o 
  13   9   8       21.18       19.65      4.71 o 
  14   9   8      160.73      159.40     10.66 o 
  -2  10   8       51.31       67.45      6.77 o 
  -1  10   8      111.16      122.40      7.91 o 
   0  10   8      128.60      120.72      5.73 o 
   1  10   8       13.34       13.36      3.09 o 
   2  10   8        5.23        3.42      2.64 o 
   3  10   8      121.78      113.43      5.29 o 
   4  10   8      135.12      133.94      5.90 o 
   5  10   8       39.48       38.54      3.66 o 
   6  10   8       35.69       37.36      3.98 o 
   7  10   8      423.75      439.51     12.39 o 
   8  10   8       15.94       15.78      2.82 o 
   9  10   8       51.53       53.53      5.22 o 
  10  10   8        0.14        0.60      4.43 o 
  11  10   8       45.88       50.60      6.99 o 
  12  10   8       51.04       49.08      7.14 o 
  13  10   8       50.85       31.55      6.44 o 
  -1  11   8      100.55      108.84      7.91 o 
   0  11   8       41.80       56.93      7.06 o 
   1  11   8        1.04       -1.11      2.93 o 
   2  11   8        5.73        8.53      3.01 o 
   3  11   8       64.39       60.77      4.23 o 
   4  11   8       14.91       16.32      3.07 o 
   5  11   8       69.57       75.28      5.03 o 
   6  11   8      129.97      134.18      7.00 o 
   7  11   8      786.43      705.59     22.68 o 
   8  11   8        5.88        6.41      2.75 o 
   9  11   8       98.51      116.85      6.23 o 
  10  11   8        5.21        2.10      4.60 o 
  11  11   8        0.61       -2.44      7.44 o 
  12  11   8       21.93       14.54      5.49 o 
  13  11   8       94.74       84.37      8.67 o 
   0  12   8       17.36       15.58      3.80 o 
   1  12   8        1.30       -3.02      3.02 o 
   2  12   8        3.87       -1.68      2.66 o 
   3  12   8       14.02       11.37      3.56 o 
   4  12   8       10.26        8.67      3.40 o 
   5  12   8       38.84       32.61      4.62 o 
   6  12   8      114.31       87.10      6.26 o 
   7  12   8        0.09        0.97      2.80 o 
   8  12   8        4.58        7.79      3.78 o 
   9  12   8        1.00        5.35      3.01 o 
  10  12   8        0.33       -4.00      4.32 o 
  11  12   8       59.05       63.39      7.66 o 
  12  12   8       79.95       65.01     19.72 o 
  13  12   8       40.38       22.77      8.48 o 
   2  13   8        0.02       -0.09      3.50 o 
   3  13   8       46.12       42.15      5.35 o 
   4  13   8       34.96       36.27      5.44 o 
   5  13   8       23.85       21.85      4.89 o 
   6  13   8        5.20        6.23      3.97 o 
   7  13   8        0.30       -4.71      4.76 o 
   8  13   8       18.28       24.43      4.69 o 
   9  13   8        3.39        7.82      4.07 o 
  10  13   8       16.67       20.06      6.09 o 
  11  13   8      164.50      135.65     10.47 o 
  12  13   8       27.40       20.27      6.14 o 
   4  14   8      278.09      262.21     15.41 o 
   5  14   8       16.55       18.74      5.03 o 
   6  14   8      238.82      231.56     11.71 o 
   7  14   8       35.98       52.02      8.93 o 
   8  14   8       14.93       23.68      5.34 o 
   9  14   8       96.84       97.28      7.53 o 
  10  14   8       21.13       10.94      5.91 o 
  -1  -6   9       38.17       51.72      9.49 o 
   0  -6   9        1.81       -6.56      6.56 o 
   1  -6   9        9.78        1.79      3.82 o 
   2  -6   9        7.25       -1.14      6.19 o 
   3  -6   9       22.71       17.55      5.94 o 
  -3  -5   9        1.21       -6.30      6.30 o 
  -2  -5   9        0.03       -0.90     10.94 o 
  -1  -5   9       25.32       23.87     11.01 o 
   0  -5   9       42.80       35.63     15.78 o 
   1  -5   9        8.14        8.40      7.12 o 
   2  -5   9       11.22        5.26      3.70 o 
   3  -5   9       14.56        9.71      4.31 o 
   4  -5   9        0.56        1.76      5.13 o 
   5  -5   9        0.20       -5.66      5.66 o 
   6  -5   9       44.48       27.83      8.78 o 
  -4  -4   9        3.79       -1.79     12.06 o 
  -3  -4   9        1.15       -5.97      5.97 o 
  -2  -4   9        5.17       12.42     15.85 o 
  -1  -4   9       11.60        0.18      8.56 o 
   0  -4   9       22.14      116.47     10.26 o 
   1  -4   9        0.49        2.55      6.20 o 
   2  -4   9        0.40        2.90      6.44 o 
   3  -4   9        6.22        2.69      6.67 o 
   4  -4   9       31.03       32.47      5.20 o 
   5  -4   9        0.99        1.38      4.65 o 
   6  -4   9        2.69       -3.42      6.55 o 
   7  -4   9        1.83       -1.34      4.89 o 
  -5  -3   9        7.32       -0.89     12.50 o 
  -4  -3   9        1.65        1.19     12.20 o 
  -3  -3   9       69.50       89.66     22.47 o 
  -2  -3   9        0.22       -8.48      8.48 o 
  -1  -3   9       27.62       24.84     13.77 o 
   0  -3   9       94.79      109.22     29.10 o 
   1  -3   9       32.01       21.28      6.50 o 
   2  -3   9        0.15        0.80      3.06 o 
   3  -3   9       22.90       15.76      4.14 o 
   4  -3   9        0.00       -1.70      3.62 o 
   5  -3   9        0.19        2.12      4.15 o 
   6  -3   9       31.18       17.53      4.20 o 
   7  -3   9        0.17        4.10      4.35 o 
   8  -3   9        7.57        4.72      4.84 o 
  -5  -2   9       45.17       92.13     16.37 o 
  -4  -2   9        6.61       14.14     11.46 o 
  -3  -2   9        0.19        0.74      9.67 o 
  -2  -2   9       14.49       -4.54      5.29 o 
  -1  -2   9       22.93       13.24      5.75 o 
   0  -2   9      181.46      163.43     25.75 o 
   1  -2   9      176.48      168.45     27.53 o 
   2  -2   9        0.01       -2.60      2.60 o 
   3  -2   9        0.55       -0.68      2.92 o 
   4  -2   9        0.51       -2.71      2.71 o 
   5  -2   9       77.58       70.14      5.99 o 
   6  -2   9        5.86        1.52      5.01 o 
   7  -2   9      262.08      252.16     15.42 o 
   8  -2   9       69.16       65.14      6.68 o 
   9  -2   9       59.48       95.82     10.43 o 
  10  -2   9       13.96       11.62     13.92 o 
  -5  -1   9        3.81        1.93     12.06 o 
  -4  -1   9       20.32       28.72     13.25 o 
  -3  -1   9        7.29        9.08     11.46 o 
  -2  -1   9        7.55       10.92      5.57 o 
  -1  -1   9        2.81        3.04      4.24 o 
   0  -1   9      119.03      126.96     13.89 o 
   1  -1   9       20.03       12.33      4.62 o 
   2  -1   9       21.06       17.73      3.04 o 
   3  -1   9      118.29      113.44      6.60 o 
   4  -1   9       63.04       51.91      4.23 o 
   5  -1   9       10.84       -1.20      3.09 o 
   6  -1   9       62.93       62.16      4.67 o 
   7  -1   9      129.88      123.98      8.31 o 
   8  -1   9       96.48       95.38      7.51 o 
   9  -1   9       31.85       37.22      5.63 o 
  10  -1   9       37.84       43.64      6.67 o 
  -5   0   9        0.20       -6.55     10.42 o 
  -3   0   9        1.52        5.21      7.00 o 
  -2   0   9       34.26       54.77      9.97 o 
  -1   0   9        8.78        8.75      4.57 o 
   0   0   9        9.52       12.39      4.85 o 
   1   0   9       98.46      107.74     19.72 o 
   2   0   9      132.74      122.23      5.70 o 
   3   0   9       23.36       17.89      2.98 o 
   4   0   9        0.67        0.21      2.75 o 
   5   0   9      244.57      213.23      9.30 o 
   6   0   9       34.90       29.79      3.85 o 
   7   0   9       42.69       44.94      4.77 o 
   8   0   9      240.25      262.51     21.44 o 
   9   0   9      177.32      192.52      9.05 o 
  10   0   9       11.94       18.26      5.41 o 
  11   0   9       11.20        5.36      5.12 o 
  -5   1   9        0.02        4.32      8.78 o 
  -4   1   9        5.46       10.57      8.33 o 
  -3   1   9        0.36       -7.00      7.00 o 
  -2   1   9       66.14       68.46     10.57 o 
  -1   1   9       34.32       34.95      7.96 o 
   0   1   9      273.17      271.02     30.36 o 
   1   1   9       32.80       49.43      5.97 o 
   2   1   9      239.12      227.64     18.31 o 
   3   1   9      232.33      306.89     10.87 o 
   4   1   9       27.16       18.51      3.59 o 
   5   1   9       29.00       27.07      3.42 o 
   6   1   9       72.54       73.05      4.61 o 
   7   1   9       31.66       33.23      3.98 o 
   8   1   9       28.23       58.10     13.34 o 
   9   1   9        0.24        3.54      3.63 o 
  10   1   9       10.87        3.10      4.31 o 
  11   1   9        1.06       -2.25      4.68 o 
  12   1   9        4.00        6.56      5.27 o 
  -5   2   9        0.08        3.42      9.38 o 
  -4   2   9       42.14       63.25     12.20 o 
  -3   2   9       54.03       98.23     13.25 o 
  -2   2   9        8.69       18.60      8.33 o 
  -1   2   9        0.04        4.10      3.88 o 
   0   2   9       19.88       23.79      4.49 o 
   1   2   9       11.15       66.96      6.18 o 
   2   2   9       27.30       32.56      5.30 o 
   3   2   9      123.08      128.30      5.78 o 
   4   2   9      276.98      256.37      9.51 o 
   5   2   9      259.68      271.59     10.16 o 
   6   2   9       52.65       46.79      4.34 o 
   7   2   9       43.78       48.93      3.70 o 
   8   2   9        6.56        4.62      4.10 o 
   9   2   9       37.40       33.93      7.07 o 
  10   2   9       15.20       19.29      5.07 o 
  11   2   9       62.20       65.42      6.86 o 
  12   2   9       27.11       30.81      5.83 o 
  -5   3   9       12.69       45.39     12.65 o 
  -4   3   9       24.15       56.56     12.50 o 
  -3   3   9        5.84       13.39      8.93 o 
  -2   3   9      117.62      173.54     17.12 o 
  -1   3   9       28.04       24.43      4.50 o 
   0   3   9       53.78       48.59      6.18 o 
   1   3   9       49.93       43.32      5.88 o 
   2   3   9      711.83      659.83     24.44 o 
   3   3   9       67.17       66.35      3.97 o 
   4   3   9      317.22      295.01     10.51 o 
   5   3   9       51.38       48.10      4.08 o 
   6   3   9       57.44       67.72      4.81 o 
   7   3   9      108.09      109.37      5.38 o 
   8   3   9        0.30        8.46      4.31 o 
   9   3   9        2.04        3.38      3.27 o 
  10   3   9       78.07       78.73      7.72 o 
  11   3   9       37.09       55.57      6.51 o 
  12   3   9       58.10       75.50      8.81 o 
  13   3   9        4.57        2.43      4.93 o 
  -5   4   9       14.98       61.32     14.14 o 
  -4   4   9        0.91        9.08      9.97 o 
  -3   4   9       20.73       25.45     10.27 o 
  -2   4   9      134.00      155.38     16.82 o 
  -1   4   9       68.28       70.82      5.95 o 
   0   4   9      104.74       96.67      9.15 o 
   1   4   9        0.94       -0.77      3.55 o 
   2   4   9      230.92      225.16      9.87 o 
   3   4   9      256.90      216.07      7.93 o 
   4   4   9       47.32       45.35      3.78 o 
   5   4   9      169.20      167.66      7.00 o 
   6   4   9      334.74      293.53     10.83 o 
   7   4   9      229.17      246.24      8.60 o 
   8   4   9      130.76      140.46      7.03 o 
   9   4   9       43.66       45.58      4.69 o 
  10   4   9       11.56       16.26      4.72 o 
  11   4   9        4.49       11.77      4.82 o 
  12   4   9       39.33       57.25      8.55 o 
  13   4   9       99.97      112.84     16.94 o 
  -5   5   9        0.62       -4.02     10.86 o 
  -4   5   9       17.75       35.59      7.37 o 
  -3   5   9       14.26       22.21      4.87 o 
  -2   5   9       28.52       27.35      4.84 o 
  -1   5   9       20.79       27.30      4.86 o 
   0   5   9       11.14       13.35      4.19 o 
   1   5   9       77.10       78.54      7.89 o 
   2   5   9        0.67       -2.11      4.36 o 
   3   5   9      309.77      296.64     10.27 o 
   4   5   9       17.66       13.98      3.28 o 
   5   5   9       73.61       59.01      4.21 o 
   6   5   9      231.59      224.99      8.76 o 
   7   5   9       68.57       72.14      4.36 o 
   8   5   9        2.06        0.68      3.05 o 
   9   5   9       83.65      144.32      7.30 o 
  10   5   9       23.31       34.81      5.53 o 
  11   5   9       64.55       82.86      7.25 o 
  12   5   9       16.62        4.64      4.65 o 
  13   5   9       38.81       25.99      7.42 o 
  14   5   9        0.94        6.10      8.78 o 
  -4   6   9        1.42       -1.34      4.43 o 
  -3   6   9       11.01        2.82      4.44 o 
  -2   6   9       34.61       27.54      5.44 o 
  -1   6   9       11.62       11.55      4.46 o 
   0   6   9        1.22        0.02      3.75 o 
   1   6   9      179.37      194.55     11.16 o 
   2   6   9        3.78        5.66      2.45 o 
   3   6   9       41.59       32.12      3.15 o 
   4   6   9      142.32      120.07      6.12 o 
   5   6   9      165.29      137.40      6.15 o 
   6   6   9      184.14      166.26      7.17 o 
   7   6   9       21.39       38.91      3.65 o 
   8   6   9      252.94      301.04     11.32 o 
   9   6   9       32.34       65.29      8.90 o 
  10   6   9        3.71        8.82      4.42 o 
  11   6   9      104.41      118.76      8.35 o 
  12   6   9       23.26       18.93      5.27 o 
  13   6   9       50.35       39.81      6.38 o 
  14   6   9        6.84       23.89      7.21 o 
  -4   7   9        9.92       17.40      5.77 o 
  -3   7   9       25.96       41.19     10.34 o 
  -2   7   9        8.95        0.23      4.37 o 
  -1   7   9       33.41       39.65      7.59 o 
   0   7   9       42.18       40.98      5.78 o 
   1   7   9      113.57      125.70      8.68 o 
   2   7   9       14.10       11.12      3.04 o 
   3   7   9        3.84        4.41      2.79 o 
   4   7   9      577.47      518.52     16.82 o 
   5   7   9       30.08       32.43      3.49 o 
   6   7   9      745.87      671.87     21.47 o 
   7   7   9       74.40       75.25      4.41 o 
   8   7   9       53.81       52.43      4.60 o 
  10   7   9       46.52       38.54      5.46 o 
  11   7   9        0.10       -1.91      4.11 o 
  12   7   9        0.09       -4.04      4.40 o 
  13   7   9       12.37       12.03      4.73 o 
  14   7   9        0.01       -4.77      5.72 o 
  -3   8   9        0.08       -3.33      5.28 o 
  -2   8   9       35.57       50.88      6.78 o 
  -1   8   9       90.23      115.71     11.01 o 
   0   8   9       17.76       14.38      5.14 o 
   1   8   9      238.36      231.87     13.23 o 
   2   8   9      588.40      523.61     19.71 o 
   3   8   9       40.57       28.18      3.82 o 
   4   8   9      429.24      374.32     12.63 o 
   5   8   9      507.44      458.62     13.42 o 
   6   8   9       26.81       25.86      4.07 o 
   7   8   9       27.32       49.75      4.84 o 
   8   8   9       10.82       12.37      3.61 o 
   9   8   9        2.97        3.46      3.71 o 
  10   8   9       98.08       93.06      7.42 o 
  11   8   9        3.90       22.51      6.64 o 
  12   8   9        1.33        1.22      4.43 o 
  13   8   9       19.24       13.60      4.98 o 
  14   8   9       38.64       36.88      6.45 o 
  -2   9   9      111.19      171.02     12.00 o 
  -1   9   9       36.48       35.83      5.23 o 
   0   9   9      103.93      117.71      9.44 o 
   1   9   9       53.50       46.73      3.72 o 
   2   9   9        5.31        1.91      2.66 o 
   3   9   9       12.12       13.06      3.60 o 
   4   9   9       12.40       11.02      3.52 o 
   5   9   9      112.39      102.41      7.19 o 
   6   9   9        1.32       -1.77      2.67 o 
   7   9   9       36.48       35.20      4.18 o 
   8   9   9       58.53       58.36      4.83 o 
   9   9   9      103.55      123.66      6.67 o 
  10   9   9      233.46      231.48     11.70 o 
  11   9   9       60.42       59.79      8.02 o 
  12   9   9       55.93       65.21      9.08 o 
  13   9   9      112.23      152.69      9.89 o 
  14   9   9      103.04       93.11     17.93 o 
  -1  10   9        7.75        4.09      4.33 o 
   0  10   9       18.63       15.48      4.49 o 
   1  10   9       12.15       10.59      3.19 o 
   2  10   9        3.29        1.30      2.86 o 
   3  10   9      173.88      165.92      6.63 o 
   4  10   9       13.37       17.86      3.19 o 
   5  10   9       54.41       52.46      4.02 o 
   6  10   9      352.89      337.35     10.86 o 
   7  10   9        0.68       -1.86      2.46 o 
   8  10   9       48.88       44.19      3.47 o 
   9  10   9      124.69      163.42      7.91 o 
  10  10   9       24.77       51.15     13.25 o 
  11  10   9       58.22       63.46     15.13 o 
  12  10   9      109.50      142.93     23.29 o 
  13  10   9       44.12       33.68      6.97 o 
   0  11   9        2.83        5.14      4.50 o 
   1  11   9        2.67        2.02      3.21 o 
   2  11   9        4.78        4.64      3.01 o 
   3  11   9      111.98      176.23     14.04 o 
   4  11   9        2.49        2.29      2.81 o 
   5  11   9      127.99      127.69      5.89 o 
   6  11   9      210.61      183.00      8.94 o 
   7  11   9      101.45       98.30      6.02 o 
   8  11   9       82.93       87.01      6.35 o 
   9  11   9        1.63        4.31      2.79 o 
  10  11   9      111.65      118.47     13.54 o 
  11  11   9       19.61       31.14      6.92 o 
  12  11   9       10.89       36.70      7.00 o 
  13  11   9        8.83       -0.02      6.18 o 
   1  12   9       85.39       90.97      5.50 o 
   2  12   9       30.39       30.14      4.05 o 
   3  12   9       45.17       48.72      4.28 o 
   4  12   9        9.43       10.01      3.53 o 
   5  12   9        0.71        0.47      3.15 o 
   6  12   9       10.84       10.16      3.50 o 
   7  12   9       27.34       30.60      4.71 o 
   8  12   9       20.15       13.67      4.14 o 
   9  12   9       87.69       89.10      6.63 o 
  10  12   9       41.25       65.19     11.16 o 
  11  12   9       27.39       27.93      6.42 o 
  12  12   9        2.68        3.99      5.40 o 
  13  12   9       70.35       58.34     12.20 o 
   2  13   9        2.28        3.00      3.69 o 
   3  13   9       57.79       52.01      5.83 o 
   4  13   9       79.45       76.85      6.47 o 
   5  13   9       15.34        8.10      4.10 o 
   6  13   9       22.82       16.03      4.46 o 
   7  13   9        0.60        1.38      3.58 o 
   8  13   9        3.77        6.39      4.00 o 
   9  13   9      196.10      181.90      9.86 o 
  10  13   9       84.54       78.72      9.38 o 
  11  13   9       72.25       69.41     10.34 o 
  12  13   9       10.30        7.14      7.44 o 
   5  14   9       26.75       21.72      5.15 o 
   6  14   9        1.89        2.14      3.97 o 
   7  14   9       23.20       24.00      5.08 o 
   8  14   9      152.15      147.05     11.13 o 
   9  14   9      192.11      170.20      9.79 o 
  10  14   9       18.79       27.07      6.82 o 
   0  -5  10       13.96       17.12     10.86 o 
   1  -5  10        2.26       25.63      8.71 o 
   2  -5  10        4.93        3.42      3.83 o 
   3  -5  10       27.29       16.07      5.16 o 
  -2  -4  10       14.70       19.50      7.56 o 
  -1  -4  10       31.77       27.84      8.26 o 
   0  -4  10        4.63       -5.41      6.83 o 
   1  -4  10        0.20        1.81      6.84 o 
   2  -4  10       74.46       80.57     19.50 o 
   3  -4  10       19.11       68.09     20.46 o 
   4  -4  10       20.73       11.98      4.59 o 
   5  -4  10        1.46        2.68      6.62 o 
   6  -4  10       12.52        6.40      6.55 o 
  -3  -3  10       23.52       23.70     14.81 o 
  -2  -3  10       39.30       40.39      8.33 o 
  -1  -3  10        7.80        0.40      6.58 o 
   0  -3  10      220.86      195.71     31.70 o 
   1  -3  10        0.44        3.87      6.65 o 
   2  -3  10       22.40       19.92     11.91 o 
   3  -3  10       61.70       48.27      7.20 o 
   4  -3  10        4.58       -0.95      3.80 o 
   5  -3  10        0.01       -3.93      3.93 o 
   6  -3  10       20.74        9.08      6.18 o 
   7  -3  10       30.06       27.86      6.26 o 
  -4  -2  10       12.68       11.46     12.35 o 
  -3  -2  10        4.68        0.45     11.76 o 
  -2  -2  10        6.70       -3.66      5.92 o 
  -1  -2  10       19.23       19.09      6.54 o 
   0  -2  10       45.96       50.12     11.98 o 
   1  -2  10      141.30      120.85     13.10 o 
   2  -2  10        2.84        8.18      6.36 o 
   3  -2  10        3.83        0.59      3.16 o 
   4  -2  10       33.55       22.01      4.09 o 
   5  -2  10        0.20       -2.52      2.96 o 
   6  -2  10       19.40        7.27      4.04 o 
   7  -2  10        0.02       -2.73      4.19 o 
   8  -2  10       91.12       97.11      9.94 o 
   9  -2  10       64.35       62.99     10.46 o 
  -4  -1  10        5.38        9.82     13.99 o 
  -3  -1  10       17.42       31.55     13.69 o 
  -2  -1  10        8.27        5.44      5.78 o 
  -1  -1  10        0.92       -3.27      6.11 o 
   0  -1  10       31.86       15.19      6.44 o 
   1  -1  10       85.28       77.03      8.51 o 
   2  -1  10        0.06        0.88      4.89 o 
   3  -1  10       78.08       59.13      4.69 o 
   4  -1  10       16.34       10.99      4.30 o 
   5  -1  10       60.59       66.11      4.84 o 
   6  -1  10        0.00       -3.41      3.41 o 
   7  -1  10      133.23      145.21     13.24 o 
   8  -1  10      139.58      139.06     13.06 o 
   9  -1  10       14.44       18.65      5.42 o 
  10  -1  10        0.01       -1.75      6.76 o 
  -4   0  10       32.39       77.24     15.78 o 
  -3   0  10       23.19       46.88     13.99 o 
  -1   0  10       14.80       13.03      5.22 o 
   0   0  10        0.52        4.61      4.42 o 
   1   0  10       32.97       25.89      8.28 o 
   3   0  10       37.01       36.53      8.16 o 
   4   0  10        0.71        3.14      2.98 o 
   5   0  10      232.94      239.48      8.91 o 
   6   0  10      129.55      148.09     10.37 o 
   7   0  10       27.76       29.27      5.41 o 
   8   0  10       40.05       45.81      6.12 o 
   9   0  10        1.72        3.51      4.78 o 
  10   0  10       17.40       17.11      7.29 o 
  11   0  10        0.04        1.87      5.08 o 
  -3   1  10        1.66        3.87      7.74 o 
  -2   1  10       61.60       71.59     11.61 o 
  -1   1  10       31.77       31.96      9.38 o 
   0   1  10       57.55       64.28      9.08 o 
   1   1  10        8.91        5.63      5.17 o 
   2   1  10      111.73      106.42     17.79 o 
   3   1  10       99.92      110.92      7.26 o 
   4   1  10      162.51      202.06      9.11 o 
   5   1  10      188.49      175.79      7.19 o 
   6   1  10       23.98       22.28      3.59 o 
   7   1  10       62.27       55.07      4.58 o 
   8   1  10        3.60        6.61      4.18 o 
   9   1  10        4.13       -0.49      4.06 o 
  10   1  10        0.03        0.15      3.83 o 
  11   1  10        8.99       10.38      8.73 o 
  -4   2  10        4.26        1.64      9.08 o 
  -3   2  10       58.65      133.35     15.92 o 
  -2   2  10       82.39      160.14     16.37 o 
  -1   2  10        1.16        0.66      4.29 o 
   0   2  10       55.75       45.18      7.59 o 
   1   2  10        0.00       -0.10      7.89 o 
   2   2  10      268.50      347.31     25.38 o 
   3   2  10      149.59      142.00      6.53 o 
   4   2  10       53.87       66.41      4.61 o 
   5   2  10      217.55      212.53      8.73 o 
   6   2  10       29.84       25.38      3.77 o 
   7   2  10        6.55       -2.29      3.33 o 
   8   2  10       10.80        7.39      4.17 o 
   9   2  10        3.34       10.16      4.24 o 
  10   2  10       10.15       13.72      4.23 o 
  11   2  10       58.88       86.85      7.89 o 
  12   2  10       34.12       24.47      5.72 o 
  -4   3  10       38.82       89.60     14.73 o 
  -3   3  10       10.97       27.38     10.27 o 
  -2   3  10        9.33        8.78      8.33 o 
  -1   3  10       24.21       24.66      4.89 o 
   0   3  10        2.55       -4.34      5.51 o 
   1   3  10        6.61        3.76      4.46 o 
   2   3  10       56.06       52.29      6.62 o 
   3   3  10      159.17      160.26      7.39 o 
   4   3  10      417.82      416.96     14.15 o 
   5   3  10       88.45      104.50      5.72 o 
   6   3  10      122.10      102.70      5.83 o 
   7   3  10       21.86       13.05      5.74 o 
   8   3  10       63.61       62.88      6.12 o 
   9   3  10       13.32       13.61      3.93 o 
  10   3  10       69.85       74.59      5.94 o 
  11   3  10       28.41       24.90      6.16 o 
  12   3  10       69.89       72.21      7.59 o 
  -4   4  10        1.09        9.38     10.12 o 
  -3   4  10        1.26        3.72      9.38 o 
  -2   4  10        5.29       10.72      9.23 o 
  -1   4  10        0.71       -0.73      3.68 o 
   0   4  10       43.92       49.83      5.78 o 
   1   4  10        2.91       -1.91      4.18 o 
   2   4  10        6.35        3.01      4.54 o 
   3   4  10       91.12       83.11      4.47 o 
   4   4  10      114.91      121.42      5.74 o 
   5   4  10       10.30        8.20      3.08 o 
   6   4  10      259.81      267.33     10.24 o 
   7   4  10       27.15       27.77      4.16 o 
   8   4  10      141.19      148.29      8.60 o 
   9   4  10       50.01       36.77      4.57 o 
  10   4  10       48.21       57.24      5.39 o 
  11   4  10        7.52       12.39      6.29 o 
  12   4  10        9.83       10.59      5.12 o 
  13   4  10        5.87        6.58      5.05 o 
  -4   5  10        2.03       25.30     12.06 o 
  -3   5  10        0.61       -5.36      9.53 o 
  -2   5  10        0.02       -2.92      3.83 o 
  -1   5  10       32.84       31.38      5.15 o 
   0   5  10      346.07      354.51     17.71 o 
   1   5  10      402.01      394.04     20.76 o 
   2   5  10        4.44        1.38      4.36 o 
   3   5  10       20.80       16.46      3.16 o 
   4   5  10       15.07        9.98      3.48 o 
   5   5  10       19.82       18.22      3.17 o 
   6   5  10       50.60       41.53      4.08 o 
   7   5  10       19.36        9.80      3.38 o 
   8   5  10        9.60        8.72      6.86 o 
   9   5  10       23.28       15.12      3.85 o 
  10   5  10       40.83       61.59     11.56 o 
  11   5  10       51.04       90.95      9.96 o 
  12   5  10        6.48        8.33      5.02 o 
  13   5  10        0.40        2.27      5.24 o 
  -3   6  10       15.32       27.54      5.62 o 
  -2   6  10       17.94       62.66     14.73 o 
  -1   6  10       84.89      106.21     10.79 o 
   0   6  10       54.56       56.58      6.24 o 
   1   6  10       96.93      101.00      7.84 o 
   2   6  10      135.34      138.15     12.58 o 
   3   6  10       36.84       40.77      3.69 o 
   4   6  10       78.57       78.59      4.57 o 
   5   6  10        1.07       -1.18      2.57 o 
   6   6  10        1.08        0.63      2.83 o 
   7   6  10        0.14       -2.91      2.91 o 
   8   6  10       45.93       42.59      5.16 o 
   9   6  10      302.40      338.11     12.84 o 
  10   6  10       63.42       81.85      5.92 o 
  11   6  10        0.25       -0.19      4.53 o 
  12   6  10       56.61      101.66      8.30 o 
  13   6  10        3.41        1.11      5.18 o 
  -3   7  10       53.18       94.64      8.56 o 
  -2   7  10       30.76       48.45      6.55 o 
  -1   7  10       26.11       36.25     10.27 o 
   0   7  10       21.86       21.61      5.41 o 
   1   7  10       45.45       52.70      6.55 o 
   2   7  10      104.68      100.79      7.87 o 
   3   7  10      183.81      168.04      7.93 o 
   4   7  10        0.07       -0.89      2.77 o 
   5   7  10       38.75       39.38      3.86 o 
   6   7  10        2.59        4.69      3.00 o 
   7   7  10      391.47      366.85     13.05 o 
   8   7  10      448.42      425.51     17.71 o 
   9   7  10        0.96        5.28      3.59 o 
  10   7  10       57.66       83.26     10.12 o 
  11   7  10        2.64        2.54      4.56 o 
  12   7  10       13.40        9.53      5.23 o 
  13   7  10       21.26       22.95      5.92 o 
  -2   8  10       42.55       58.85      7.44 o 
  -1   8  10        2.13       -4.54      4.80 o 
   0   8  10       56.27       65.76      7.21 o 
   1   8  10       99.99      111.58     14.73 o 
   2   8  10        1.03       -1.50      4.32 o 
   3   8  10      107.87       90.28      5.74 o 
   4   8  10       26.05       24.70      4.06 o 
   5   8  10      117.02      107.30      6.57 o 
   6   8  10      175.64      162.51      8.01 o 
   7   8  10       94.68       79.96      5.24 o 
   8   8  10        6.38        5.67      4.11 o 
   9   8  10       26.13       28.59      4.34 o 
  10   8  10        0.00       -3.43      3.57 o 
  11   8  10       10.66        3.40      4.89 o 
  12   8  10       10.14       16.85      5.35 o 
  13   8  10       14.43       17.53      6.94 o 
  14   8  10        9.63        6.39      5.95 o 
  -1   9  10       32.20       36.71      6.85 o 
   0   9  10        1.47        2.54      5.12 o 
   1   9  10       24.62        9.54      5.73 o 
   2   9  10        7.19        4.22      3.10 o 
   3   9  10       11.34        6.32      3.60 o 
   4   9  10        5.62        7.79      3.49 o 
   5   9  10       67.51       58.69      5.18 o 
   6   9  10       21.43       22.50      4.39 o 
   7   9  10       17.13       15.57      3.91 o 
   8   9  10       16.47       15.56      4.31 o 
   9   9  10      260.49      265.70     10.81 o 
  10   9  10       46.77       49.38      5.63 o 
  11   9  10      230.79      235.32     12.27 o 
  12   9  10        4.19       15.47      5.42 o 
  13   9  10       22.00       45.22     12.80 o 
  -1  10  10       10.75       29.84      7.14 o 
   0  10  10        5.75       -1.62      5.51 o 
   1  10  10       23.62       27.03      6.54 o 
   2  10  10       88.94       95.39      9.47 o 
   3  10  10       90.51       82.10      6.02 o 
   4  10  10      113.09      126.04     13.85 o 
   5  10  10       17.24       17.17      4.05 o 
   6  10  10       20.26       15.04      4.14 o 
   7  10  10       46.61       42.56      6.49 o 
   8  10  10        0.02       -2.67      3.57 o 
   9  10  10       24.96       29.49      4.44 o 
  10  10  10        0.18        2.06      4.67 o 
  11  10  10        4.22       58.53     13.62 o 
  12  10  10      116.25      170.20     10.39 o 
  13  10  10      290.62      305.27     17.75 o 
   0  11  10        0.00       -3.13      7.00 o 
   1  11  10        0.30       -1.89      5.43 o 
   2  11  10       38.80       32.45      4.71 o 
   3  11  10      132.35      134.96      9.68 o 
   4  11  10       20.37       22.91      5.55 o 
   5  11  10        0.02       -0.89      3.26 o 
   6  11  10      112.59      130.59      8.47 o 
   7  11  10       55.48       59.25      6.08 o 
   8  11  10       54.95       56.70      7.50 o 
   9  11  10        5.79        8.07      4.48 o 
  10  11  10        1.63        2.51      4.79 o 
  11  11  10       28.79       48.76     12.43 o 
  12  11  10      239.88      223.14     19.72 o 
  13  11  10       50.46       51.40     17.93 o 
   2  12  10      174.46      169.44      9.20 o 
   3  12  10        1.94       -1.44      3.58 o 
   4  12  10        2.42       -1.00      3.55 o 
   5  12  10       13.18        8.36      4.41 o 
   6  12  10       16.45       17.55      4.95 o 
   7  12  10       93.88       98.41     11.51 o 
   8  12  10       47.32       54.90      7.09 o 
   9  12  10      267.36      277.64     15.93 o 
  10  12  10      210.06      220.12     19.20 o 
  11  12  10       14.50       20.69      6.65 o 
  12  12  10        1.51        8.41      5.68 o 
   3  13  10       13.12       13.00      4.97 o 
   4  13  10        0.38       -4.27      4.27 o 
   5  13  10       25.67       27.68      7.74 o 
   6  13  10        0.13       -3.62      3.62 o 
   7  13  10        0.71       -2.56      3.77 o 
   8  13  10       51.53       43.64      5.62 o 
   9  13  10      100.35       76.40      6.46 o 
  10  13  10      115.71      128.29     14.88 o 
  11  13  10      108.99      163.57     16.67 o 
   6  14  10        0.09       -4.03      4.03 o 
   7  14  10       18.09       15.71      4.91 o 
   8  14  10       96.68       84.62      8.36 o 
   9  14  10       30.10       43.21      7.56 o 
  -1  -3  11        0.05        0.89     11.76 o 
   0  -3  11        8.39        1.49     12.43 o 
   1  -3  11        8.44       11.01      7.64 o 
   2  -3  11       49.88       53.09      9.25 o 
   3  -3  11        0.40        0.59      3.61 o 
   4  -3  11        9.59        9.77      4.24 o 
   5  -3  11        0.52        1.92      5.95 o 
   6  -3  11       12.79       15.03      7.00 o 
  -2  -2  11        0.03       -6.69      6.69 o 
  -1  -2  11       13.39       -0.64      6.49 o 
   0  -2  11       63.72       64.65     20.76 o 
   1  -2  11       10.27        9.12      6.69 o 
   2  -2  11        5.22       -2.34      6.58 o 
   3  -2  11        0.20        6.35      6.72 o 
   4  -2  11        0.00       -3.61      3.61 o 
   5  -2  11        5.60        6.31      4.13 o 
   6  -2  11       55.10       45.85     15.55 o 
   7  -2  11        0.09       -2.28      4.30 o 
  -2  -1  11       14.22       26.23      7.58 o 
  -1  -1  11       52.60       65.80     28.50 o 
   0  -1  11       22.48        6.39     13.77 o 
   1  -1  11        9.18       -1.24      6.08 o 
   2  -1  11       29.15       19.49      6.93 o 
   3  -1  11        5.52        9.69      6.77 o 
   4  -1  11       69.77       64.43      5.41 o 
   5  -1  11        0.11       -3.78      4.16 o 
   6  -1  11        1.07        0.62      3.40 o 
   7  -1  11       28.10       25.80     10.82 o 
   8  -1  11       82.36       88.83      8.27 o 
   9  -1  11       64.39       59.06      7.03 o 
  -3   0  11       34.17       79.77     17.12 o 
  -2   0  11        3.18       23.81     13.54 o 
  -1   0  11        1.97       -5.76      5.76 o 
   0   0  11       24.88       18.35      6.37 o 
   1   0  11        8.23        3.03      5.14 o 
   2   0  11       22.43       17.58      6.84 o 
   3   0  11        4.51        6.95      6.08 o 
   4   0  11       78.16       68.85      6.36 o 
   5   0  11       75.68      104.48      5.86 o 
   6   0  11        6.54        6.64      3.49 o 
   7   0  11      143.60      148.48     11.14 o 
   8   0  11       26.43       27.40      7.37 o 
   9   0  11       10.42        6.21      5.14 o 
  10   0  11        0.18       -4.73      6.80 o 
  -1   1  11        0.02       -2.75      5.95 o 
   0   1  11       41.36       45.03      8.86 o 
   1   1  11       14.72       14.78      5.86 o 
   2   1  11       55.30       47.77      7.40 o 
   3   1  11       21.92       16.56      5.34 o 
   4   1  11       44.83       38.92      3.84 o 
   5   1  11      154.48      163.13      9.30 o 
   6   1  11      101.53       93.57      5.59 o 
   7   1  11        5.12       15.68      4.96 o 
   8   1  11        1.60        2.71      4.34 o 
   9   1  11        2.08       -2.82      4.50 o 
  10   1  11        0.87        6.29      5.13 o 
  11   1  11        2.34       10.50      7.32 o 
  -3   2  11        4.27        8.78      9.23 o 
  -2   2  11        3.50       10.27      8.78 o 
  -1   2  11        3.11       -4.75      4.75 o 
   0   2  11        6.62        1.33      4.97 o 
   1   2  11        7.61       -3.42      5.73 o 
   2   2  11        4.28        4.44      5.66 o 
   3   2  11       25.70       21.16      7.96 o 
   4   2  11       13.35       13.56      3.47 o 
   5   2  11       69.52       82.76      8.66 o 
   6   2  11       95.49       90.19      6.50 o 
   7   2  11       28.98       27.87      4.02 o 
   8   2  11        0.00       -3.25      3.94 o 
   9   2  11       10.54        7.41      4.48 o 
  10   2  11      109.05      140.25     17.03 o 
  11   2  11        0.01        0.47      6.74 o 
  -3   3  11        2.09        6.10      9.97 o 
  -2   3  11        2.33       -4.32      8.78 o 
  -1   3  11        1.07        6.44      6.10 o 
   0   3  11       44.94       40.35      6.11 o 
   1   3  11       11.41        6.05      4.98 o 
   2   3  11       58.63       41.54     12.06 o 
   3   3  11      265.18      297.21     13.11 o 
   4   3  11      177.64      186.27      7.84 o 
   5   3  11        5.22       -1.81      2.87 o 
   6   3  11        5.10        5.63      3.38 o 
   7   3  11        1.51       -0.76      3.59 o 
   8   3  11       12.78        5.25      3.97 o 
   9   3  11       79.35       74.82      6.83 o 
  10   3  11        9.38       16.23      8.14 o 
  11   3  11        3.96        6.92      4.94 o 
  12   3  11        8.05        9.07      5.53 o 
  -3   4  11        9.40       16.82     10.72 o 
  -2   4  11        0.86        0.45      9.23 o 
  -1   4  11      113.02      140.28      9.47 o 
   0   4  11        2.85        5.67      4.57 o 
   1   4  11       16.71       28.13      5.75 o 
   2   4  11      235.94      247.35     13.70 o 
   3   4  11      149.44      132.03      7.75 o 
   4   4  11        6.21       10.70      4.25 o 
   5   4  11        0.11       -2.13      2.81 o 
   6   4  11       38.83       25.34      3.98 o 
   7   4  11      227.28      219.10      9.30 o 
   8   4  11       85.89       88.86      7.02 o 
   9   4  11        8.74        6.21      4.54 o 
  10   4  11       89.09       87.00     13.98 o 
  11   4  11       66.13       82.19      7.99 o 
  12   4  11       20.71       19.06      5.78 o 
  -2   5  11        2.18        0.57      4.04 o 
  -1   5  11       44.59      103.03     21.73 o 
   0   5  11      263.44      331.27     16.95 o 
   1   5  11       33.62       28.68      7.44 o 
   2   5  11      159.91      145.75      9.92 o 
   3   5  11        0.26       -3.51      3.51 o 
   4   5  11        0.14       -1.96      2.62 o 
   5   5  11       10.42       11.01      3.19 o 
   6   5  11        1.39        9.22      4.92 o 
   7   5  11       66.48       74.32      5.39 o 
   8   5  11      133.99      121.53      6.96 o 
   9   5  11        7.47        9.45      4.40 o 
  10   5  11        2.81        1.90      4.15 o 
  11   5  11       28.48       66.28     14.76 o 
  12   5  11       48.04       83.63     10.20 o 
  13   5  11        1.78        5.59      5.50 o 
  -2   6  11       16.75       20.58      5.44 o 
  -1   6  11        0.96        5.16      4.70 o 
   0   6  11      143.39      170.61     10.81 o 
   1   6  11       50.54       67.82      6.87 o 
   2   6  11       10.68        8.65      5.88 o 
   3   6  11       10.00       11.18      5.15 o 
   4   6  11        3.13        4.29      2.80 o 
   5   6  11       15.16       14.27      3.29 o 
   6   6  11        0.17        1.94      3.02 o 
   7   6  11       16.61        9.15      3.49 o 
   8   6  11      218.17      198.63      8.88 o 
   9   6  11       45.32       53.57      6.94 o 
  10   6  11        6.11       14.13      4.67 o 
  11   6  11        0.24       -0.01      5.40 o 
  12   6  11       12.17       26.67      5.89 o 
  13   6  11        0.92       -2.61      4.94 o 
  -2   7  11       18.38       26.81      6.03 o 
  -1   7  11        2.49       -4.12      5.13 o 
   0   7  11        0.00       -4.44      4.44 o 
   1   7  11       90.73      109.12      8.53 o 
   2   7  11        6.70        7.03      4.68 o 
   3   7  11        9.01        6.03      4.84 o 
   4   7  11       16.80       11.50      3.64 o 
   5   7  11        3.37        0.66      2.82 o 
   6   7  11       46.16       43.01      4.27 o 
   7   7  11       38.34       32.51      4.15 o 
   8   7  11      332.19      345.67     15.19 o 
   9   7  11      171.42      170.51      9.65 o 
  10   7  11        8.08        4.18      3.69 o 
  11   7  11      141.65      193.32     11.17 o 
  12   7  11      119.96      137.06     14.20 o 
  13   7  11        2.84       10.33      5.59 o 
  -1   8  11        1.07       -4.96      4.96 o 
   0   8  11        2.24        5.42      5.07 o 
   1   8  11       12.41       10.60      5.06 o 
   2   8  11        7.25        6.52      4.76 o 
   3   8  11        1.32       -4.28      4.28 o 
   4   8  11        1.85       -3.14      3.14 o 
   5   8  11       29.72       29.69      4.40 o 
   6   8  11      121.66       97.24      5.64 o 
   7   8  11      112.77      107.74      6.07 o 
   8   8  11       17.57       18.16      6.49 o 
   9   8  11       46.57       54.80      5.98 o 
  10   8  11      105.14      102.94     11.99 o 
  11   8  11        0.92       -4.69      4.69 o 
  12   8  11       39.70       44.19      8.49 o 
  13   8  11       31.19       72.53     13.07 o 
   0   9  11       35.72       49.73      7.34 o 
   1   9  11        1.35       -1.61      4.90 o 
   2   9  11       34.95       39.91      7.74 o 
   3   9  11       34.99       35.91      4.18 o 
   4   9  11       20.13       14.55      3.85 o 
   5   9  11      123.55      113.29      6.95 o 
   6   9  11      164.81      139.89      8.07 o 
   7   9  11       39.00       34.34      4.22 o 
   8   9  11      114.52      100.29      7.15 o 
   9   9  11        1.82       -1.54      4.19 o 
  10   9  11       11.01        6.75      4.66 o 
  11   9  11        6.64        1.80      7.12 o 
  12   9  11       36.11       53.03      7.20 o 
  13   9  11       98.65      112.50      9.33 o 
   0  10  11        8.41        2.33      5.67 o 
   1  10  11       10.15       11.21      5.86 o 
   2  10  11       31.82       42.26      7.03 o 
   3  10  11       47.20       46.92      6.13 o 
   4  10  11        8.53        5.87      3.79 o 
   5  10  11       52.59       62.06     10.59 o 
   6  10  11        8.34        2.99      3.85 o 
   7  10  11        8.29        8.93      5.43 o 
   8  10  11        2.00        1.34      5.11 o 
   9  10  11       56.61       82.09      7.67 o 
  10  10  11        0.84       -0.60      5.08 o 
  11  10  11       40.69       45.95      6.87 o 
  12  10  11      106.00      112.71      9.36 o 
  13  10  11      117.46      151.74     12.61 o 
   1  11  11        0.01       -2.23      7.00 o 
   2  11  11        2.58        8.45      5.89 o 
   3  11  11        8.67        8.23      3.99 o 
   4  11  11        2.39        0.72      3.70 o 
   5  11  11      235.81      225.15     10.81 o 
   6  11  11        7.60        5.33      4.04 o 
   7  11  11      132.00      150.04     11.01 o 
   8  11  11        0.02       -7.22      7.44 o 
   9  11  11       23.06       18.54      6.39 o 
  10  11  11       35.61       32.39      5.81 o 
  11  11  11      251.03      292.18     14.43 o 
  12  11  11       38.31       53.86      7.96 o 
  13  11  11        0.66       11.91      9.08 o 
   3  12  11       17.71       15.17      4.49 o 
   4  12  11      118.39      124.34      7.85 o 
   5  12  11        3.00        1.12      4.16 o 
   6  12  11       16.64       18.95      5.86 o 
   7  12  11       66.79       61.33      8.19 o 
   8  12  11       34.24       24.80      8.33 o 
   9  12  11        3.85        2.63     12.13 o 
  10  12  11      103.44      109.54     12.80 o 
  11  12  11       59.92       56.54      8.36 o 
  12  12  11        6.75       15.19      8.63 o 
   5  13  11       54.10       51.06      7.29 o 
   6  13  11        0.55       -7.29      7.29 o 
   7  13  11        0.64       -1.34      7.00 o 
   8  13  11      197.60      208.36     18.60 o 
   9  13  11        9.18        7.59      7.89 o 
  11  13  11       28.90       58.19     12.35 o 
   2  -2  12        6.98        9.23      8.04 o 
   3  -2  12        5.89       -7.33      7.33 o 
   4  -2  12       22.76       13.71      4.16 o 
   5  -2  12       40.21       30.37      5.72 o 
   0  -1  12       32.99       16.54      7.50 o 
   1  -1  12        9.53        7.68      7.31 o 
   2  -1  12       15.58        8.42     11.61 o 
   3  -1  12        0.99       -5.10      7.16 o 
   4  -1  12       14.43       11.77      6.04 o 
   5  -1  12       31.38       19.06      4.65 o 
   6  -1  12       42.27       45.06     12.94 o 
   7  -1  12        0.45        1.28      4.42 o 
  -1   0  12        1.09        5.66      7.56 o 
   0   0  12        1.39       -6.69      6.91 o 
   1   0  12        0.77        3.63      6.91 o 
   2   0  12        8.72       17.58      7.55 o 
   3   0  12        7.89        5.66      6.14 o 
   4   0  12       18.66        9.79      3.68 o 
   5   0  12        0.66       -4.27      4.27 o 
   6   0  12       23.83       23.26      4.13 o 
   7   0  12       79.19       85.25      9.78 o 
   8   0  12       11.70       30.09      6.76 o 
   9   0  12        0.15       -2.98      7.14 o 
  -1   1  12        1.36        1.19      7.59 o 
   0   1  12        0.17       -0.89      7.74 o 
   1   1  12        0.10       -4.53      5.23 o 
   2   1  12        1.26       -2.35      4.96 o 
   3   1  12       51.01       38.84      6.52 o 
   4   1  12       36.56       30.37      4.01 o 
   5   1  12        2.82       -0.12      3.30 o 
   6   1  12       36.22       39.65      4.41 o 
   7   1  12       66.30       66.88      6.49 o 
   8   1  12        0.08        0.17      4.65 o 
   9   1  12       75.05       84.49     12.62 o 
  10   1  12       34.18       43.01     11.01 o 
  -1   2  12        2.23       -5.30     11.39 o 
   0   2  12        9.36        9.93      6.15 o 
   1   2  12       19.11       15.74      6.43 o 
   2   2  12      121.13      143.71     29.99 o 
   3   2  12       51.31       57.21      8.33 o 
   4   2  12       25.61       17.92      5.23 o 
   5   2  12       12.11        8.37      3.25 o 
   6   2  12        1.80       -3.37      3.37 o 
   7   2  12        0.91        0.09      3.55 o 
   8   2  12        6.58        7.40      4.72 o 
   9   2  12       20.19       10.61      6.65 o 
  10   2  12       98.34      111.61     16.07 o 
  -1   3  12       12.60       10.78      6.00 o 
   0   3  12       56.99       87.80      8.34 o 
   1   3  12        8.54       25.72      8.63 o 
   2   3  12      119.27      130.25     10.16 o 
   3   3  12       58.81       43.05     11.91 o 
   4   3  12        3.15        1.24      4.58 o 
   5   3  12       20.45       19.23      3.92 o 
   6   3  12        5.20       -4.00      4.00 o 
   7   3  12        0.27       -3.14      3.14 o 
   8   3  12       20.28       13.52      4.86 o 
   9   3  12       20.52       18.55      6.43 o 
  10   3  12        0.04        6.18      4.73 o 
  11   3  12       34.70       37.05      6.67 o 
  -1   4  12       16.25       21.55     11.68 o 
   0   4  12       23.96       51.19     14.06 o 
   1   4  12       38.57       36.89      6.30 o 
   2   4  12       15.10       54.40      7.14 o 
   3   4  12        3.31        3.94      5.82 o 
   4   4  12       27.95       24.89      5.43 o 
   5   4  12      173.35      203.68      8.63 o 
   6   4  12       71.60       68.21      9.56 o 
   7   4  12      173.85      183.88      8.63 o 
   8   4  12        1.81       -3.87      3.87 o 
   9   4  12       14.42       10.84      5.44 o 
  10   4  12        0.15       -2.88      4.54 o 
  11   4  12       45.81       62.83     10.99 o 
  12   4  12        0.03        6.40      7.89 o 
  -1   5  12       55.33       72.12      7.70 o 
   0   5  12       26.91       57.97      7.59 o 
   1   5  12       27.06       39.98      6.55 o 
   2   5  12        8.80        7.24      5.42 o 
   3   5  12       21.23       28.85      6.29 o 
   4   5  12       62.81       79.33      9.19 o 
   5   5  12       45.22       41.69      5.63 o 
   6   5  12       22.27       27.61      3.92 o 
   7   5  12      101.26      100.59      6.30 o 
   8   5  12       25.02       15.86      4.27 o 
   9   5  12        0.20        2.33      4.43 o 
  10   5  12        0.11       -4.55      4.55 o 
  11   5  12       20.91       16.24      6.34 o 
  12   5  12        4.92       13.36     12.87 o 
  -1   6  12       43.66       65.08     12.73 o 
   0   6  12       24.45       26.12      5.97 o 
   1   6  12        8.10        7.14      5.34 o 
   2   6  12       37.91       45.30      6.68 o 
   3   6  12       12.06       15.12      7.29 o 
   4   6  12       32.03       29.51      5.34 o 
   5   6  12       52.86       52.61      4.33 o 
   6   6  12        0.55       -0.27      3.05 o 
   7   6  12       16.90       14.63      3.94 o 
   8   6  12       70.11       67.49      5.57 o 
   9   6  12       40.92       47.03      5.86 o 
  10   6  12       18.56       15.96      5.17 o 
  11   6  12        1.52        5.51      4.81 o 
  12   6  12        3.96        6.09      6.76 o 
   0   7  12       27.49       19.53     11.76 o 
   1   7  12        1.24        1.51      4.59 o 
   2   7  12       24.90       17.80      5.79 o 
   3   7  12        2.30        2.08      5.36 o 
   4   7  12        4.82        2.90      2.98 o 
   5   7  12        2.74        2.24      3.66 o 
   6   7  12       74.54       67.46      4.94 o 
   7   7  12        2.23       -1.65      3.25 o 
   8   7  12        0.64       -3.52      3.52 o 
   9   7  12       61.59       46.73      6.02 o 
  10   7  12       81.22       88.82      7.63 o 
  11   7  12       47.76       50.27      6.82 o 
  12   7  12      327.64      372.22     17.61 o 
  13   7  12       51.56       57.87     13.02 o 
   0   8  12        3.91        1.00      9.38 o 
   1   8  12       17.48       19.74      7.52 o 
   2   8  12        2.52       -0.41      4.59 o 
   3   8  12       24.51       23.84      6.11 o 
   4   8  12       37.75       39.37      4.38 o 
   5   8  12       65.28       59.93      5.48 o 
   6   8  12       14.59       11.21      4.20 o 
   7   8  12       48.41       45.43      4.94 o 
   8   8  12       29.11       24.93      4.90 o 
   9   8  12        4.24        1.36      4.36 o 
  10   8  12       83.20       93.98     10.82 o 
  11   8  12       73.12       63.36      7.12 o 
  12   8  12       38.06       48.53      8.06 o 
  13   8  12        0.40        4.02      6.21 o 
   1   9  12        9.79       11.60      5.82 o 
   2   9  12       15.41       14.31      5.80 o 
   3   9  12       49.90       59.43      7.49 o 
   4   9  12       48.18       51.60      4.94 o 
   5   9  12       21.93       17.93      5.17 o 
   6   9  12        2.68        2.21      3.84 o 
   7   9  12        6.29        3.25      5.44 o 
   8   9  12       30.16       22.81      4.84 o 
   9   9  12      117.63       98.36     10.35 o 
  10   9  12      189.41      188.73     10.70 o 
  11   9  12        0.53       -4.81      4.81 o 
  12   9  12        0.02       -5.13      5.13 o 
  13   9  12       21.41       12.24      6.55 o 
   2  10  12       41.57       48.87      7.47 o 
   3  10  12       94.93      110.64      9.58 o 
   4  10  12       22.37       15.88      3.96 o 
   5  10  12        5.95       13.27      6.87 o 
   6  10  12       23.11       17.90      4.70 o 
   7  10  12       18.36        8.43      4.81 o 
   8  10  12        8.62        4.38      5.41 o 
   9  10  12       39.69       40.05      8.77 o 
  10  10  12       97.95       96.60      7.91 o 
  11  10  12      124.55      145.31      9.80 o 
  12  10  12       15.07       43.41      7.20 o 
   3  11  12        0.61       -5.54      5.54 o 
   4  11  12       41.41       40.46      5.05 o 
   5  11  12       94.17       90.63      7.86 o 
   6  11  12       46.21       51.78      5.78 o 
   7  11  12       94.76       86.71      8.67 o 
   8  11  12       79.75       70.17      8.29 o 
   9  11  12       31.68       20.80      6.56 o 
  10  11  12       32.90       45.01      7.63 o 
  11  11  12       58.74       45.26      6.67 o 
  12  11  12        0.02       11.59      6.03 o 
   4  12  12       17.10       14.75      4.62 o 
   5  12  12        3.42       -3.88      3.88 o 
   6  12  12        9.81        2.11      5.23 o 
   7  12  12      276.36      252.33     15.50 o 
   8  12  12       41.34       23.03      9.15 o 
   9  12  12        2.45       -5.42      5.42 o 
  10  12  12        5.51        7.24      9.30 o 
   7  13  12       30.32       17.67      7.52 o 
   8  13  12      115.47       94.73      9.75 o 
   9  13  12       22.21       18.31      8.19 o 
   2   0  13       70.65      101.95     21.73 o 
   3   0  13        7.64        7.52      7.37 o 
   4   0  13        0.03       -7.14      7.14 o 
   5   0  13        0.24       -1.39      3.66 o 
   6   0  13       37.35       26.56      6.40 o 
   1   1  13        6.72        4.49      7.27 o 
   2   1  13        0.96        0.09      8.86 o 
   3   1  13        8.45        6.27      7.02 o 
   4   1  13       69.61      107.29     13.82 o 
   5   1  13       15.93       10.16      4.46 o 
   6   1  13        0.10       -1.03      3.34 o 
   7   1  13        1.40       -1.10      3.98 o 
   8   1  13        0.08       -4.33      4.56 o 
   1   2  13       14.17        8.16      6.62 o 
   2   2  13        5.71        2.62      6.58 o 
   3   2  13        8.53        9.90      7.07 o 
   4   2  13       68.94       88.35     11.01 o 
   5   2  13       13.78        5.06      5.01 o 
   6   2  13       30.48       26.36      4.06 o 
   7   2  13        2.36       -3.68      3.68 o 
   8   2  13        0.93       -2.94      4.50 o 
   9   2  13       13.13       14.53      5.67 o 
   0   3  13       11.12        7.70      7.37 o 
   1   3  13       14.72       23.25      6.90 o 
   2   3  13       56.60       53.93     12.43 o 
   3   3  13        0.51       -4.15      6.25 o 
   4   3  13        1.18        2.32      7.96 o 
   5   3  13        0.62       12.49      6.23 o 
   6   3  13        3.23       -0.18      3.63 o 
   7   3  13        4.94        4.20      4.83 o 
   8   3  13       54.20       52.11      6.34 o 
   9   3  13       32.06       41.45      6.26 o 
  10   3  13       11.26        1.78      4.91 o 
   0   4  13        5.48        6.09      6.03 o 
   1   4  13       19.43       13.03      6.44 o 
   2   4  13       69.38       86.50     27.09 o 
   3   4  13       10.79       13.58      6.55 o 
   4   4  13        0.00       -6.09      6.23 o 
   5   4  13        0.94       31.77     14.01 o 
   6   4  13       46.71       56.63      5.08 o 
   7   4  13        3.76       -1.29      3.57 o 
   8   4  13       55.50       56.79      6.35 o 
   9   4  13       44.10       33.18      6.10 o 
  10   4  13        0.53        1.12      6.23 o 
  11   4  13       22.73       21.73      9.08 o 
   0   5  13        1.55       10.82      6.06 o 
   1   5  13       32.56       59.45      9.60 o 
   2   5  13        6.23       10.83      6.00 o 
   3   5  13       68.97       49.28      7.46 o 
   4   5  13        3.12        0.79      9.82 o 
   5   5  13      165.60      192.29      9.02 o 
   6   5  13      106.40      100.47      6.10 o 
   7   5  13       35.10       36.12      6.19 o 
   8   5  13       31.01       22.90      5.31 o 
   9   5  13        4.28       -0.92      4.20 o 
  10   5  13        5.14        3.58      4.72 o 
  11   5  13        0.24        1.30      5.03 o 
   1   6  13       14.20       20.24      6.19 o 
   2   6  13        7.55       17.83     10.79 o 
   3   6  13        0.38        2.17      5.54 o 
   4   6  13        6.72       -4.43      5.56 o 
   5   6  13       19.83       28.67      4.97 o 
   6   6  13        0.37       -2.14      3.00 o 
   7   6  13      105.98      112.35      7.57 o 
   8   6  13        2.39       -3.69      3.69 o 
   9   6  13        6.66        0.07      4.56 o 
  10   6  13       18.54        9.54      5.14 o 
  11   6  13        0.52       -4.37      4.95 o 
  12   6  13        0.10        6.10      8.19 o 
   1   7  13       15.73       14.71      6.17 o 
   2   7  13       25.93       26.55      8.19 o 
   3   7  13       22.78       23.95      7.29 o 
   4   7  13        1.97       -3.30      9.60 o 
   5   7  13       18.48        5.67      3.68 o 
   6   7  13       23.28       16.92      3.78 o 
   7   7  13       35.02       31.43      4.80 o 
   8   7  13       25.81       18.29      5.95 o 
   9   7  13        1.05       -4.10      4.10 o 
  10   7  13       17.02        7.75      4.96 o 
  11   7  13       10.20        6.17      5.14 o 
  12   7  13        0.01        1.03      5.26 o 
   2   8  13        0.15        3.09      5.86 o 
   3   8  13       46.18       55.47      7.79 o 
   4   8  13       52.47       53.99      8.26 o 
   5   8  13       22.21       22.77      4.46 o 
   6   8  13        3.90        2.76      3.90 o 
   7   8  13       26.76       25.95      5.10 o 
   8   8  13        1.93        0.12      6.57 o 
   9   8  13       18.50        9.42      6.34 o 
  10   8  13       14.33        1.50      4.78 o 
  11   8  13       83.41       93.01      8.63 o 
  12   8  13       88.47       88.97     11.55 o 
   2   9  13        0.24        3.16      5.42 o 
   3   9  13       12.09        6.33      6.18 o 
   4   9  13       85.56       94.97      9.44 o 
   5   9  13       40.11       46.03      5.10 o 
   6   9  13       16.73       18.81      4.65 o 
   7   9  13        5.36        8.72      4.61 o 
   8   9  13       13.35        9.71      6.13 o 
   9   9  13      166.13      159.63      9.72 o 
  10   9  13       60.49       54.51      6.80 o 
  11   9  13       23.79       22.49      5.68 o 
  12   9  13       26.08       22.57      6.35 o 
   3  10  13        5.54        4.05      5.67 o 
   4  10  13       27.06       35.30      7.22 o 
   5  10  13       11.20        9.57      4.21 o 
   6  10  13        5.58        6.83      4.47 o 
   7  10  13       54.13       59.52      8.49 o 
   8  10  13       39.01       31.41      6.77 o 
   9  10  13       53.95       44.05      7.96 o 
  10  10  13      115.68      107.91      8.52 o 
  11  10  13       10.52        9.65      5.27 o 
   4  11  13        1.92       -3.98      5.48 o 
   5  11  13        2.02       -0.06      3.91 o 
   6  11  13        0.13       -4.25      4.25 o 
   7  11  13        1.61       -3.85      5.19 o 
   8  11  13       36.25       33.28      7.40 o 
   9  11  13       15.45        5.49     11.31 o 
  10  11  13      198.68      186.18     13.83 o 
  11  11  13       47.82       36.82      6.76 o 
   6  12  13       15.15       14.73      7.14 o 
   7  12  13       26.93       10.46      6.13 o 
   8  12  13       29.08       28.02      7.22 o 
   9  12  13       50.88       30.81      7.84 o 
   4   2  14        1.69       -0.35      7.62 o 
   5   2  14        0.47       -4.94      6.77 o 
   6   2  14        4.60       34.01      8.30 o 
   3   3  14        3.59       -4.35      6.84 o 
   4   3  14        0.01       -1.45      7.33 o 
   5   3  14       13.11        1.63      9.38 o 
   6   3  14        6.42        6.55      3.65 o 
   7   3  14       25.96       22.71      4.35 o 
   8   3  14       14.58       11.21      5.36 o 
   3   4  14       10.23       12.80      7.72 o 
   4   4  14        0.48       -6.78      6.78 o 
   5   4  14       31.92       40.74      6.69 o 
   6   4  14        7.22        7.58      3.90 o 
   7   4  14        0.50       -3.84      3.84 o 
   8   4  14       53.76       61.72      8.48 o 
   9   4  14       19.26        9.18      4.76 o 
   3   5  14       12.20       10.94      7.12 o 
   4   5  14       12.94       11.49      7.52 o 
   5   5  14        2.23       -2.23      4.80 o 
   6   5  14       21.67       18.38      4.12 o 
   7   5  14        0.14       -1.61      3.84 o 
   8   5  14       18.59       48.23      6.11 o 
   9   5  14       35.72       38.48     14.26 o 
  10   5  14       21.38       10.86      7.74 o 
   3   6  14       43.52       52.32      7.93 o 
   4   6  14        7.21       -2.32      6.29 o 
   5   6  14       22.62       17.29      7.25 o 
   6   6  14       92.15      106.17      6.40 o 
   7   6  14       56.72       59.34      6.06 o 
   8   6  14      195.44      197.91     10.76 o 
   9   6  14        0.01       -4.47      4.47 o 
  10   6  14        0.88       -2.30      4.69 o 
   3   7  14       21.22       20.56      6.87 o 
   4   7  14        4.41        8.24      7.37 o 
   5   7  14       32.33       33.49     10.57 o 
   6   7  14        0.59       -3.73      3.73 o 
   7   7  14        8.73        3.38      3.65 o 
   8   7  14       34.92       38.41      6.74 o 
   9   7  14       39.30       34.07      9.01 o 
  10   7  14        6.10        0.48      5.02 o 
   4   8  14       11.53       -0.37      6.15 o 
   5   8  14        0.48       -1.59      6.38 o 
   6   8  14        0.80        2.09      4.42 o 
   7   8  14        0.13       -2.37      5.89 o 
   8   8  14        2.61       -1.47      4.69 o 
   9   8  14      109.88      103.90      8.07 o 
  10   8  14       52.24       57.95      6.99 o 
  11   8  14       27.35       15.63      8.33 o 
   4   9  14        0.00       -7.74      7.74 o 
   5   9  14       15.30       19.79      7.01 o 
   6   9  14       31.18       32.40      5.21 o 
   7   9  14        0.22        5.52      5.12 o 
   8   9  14       48.81       35.49     12.50 o 
   9   9  14       60.38      108.80     19.05 o 
  10   9  14       62.56       63.24      9.61 o 
   6  10  14       10.70        5.70      4.36 o 
   7  10  14       22.58       14.98      5.07 o 
   8  10  14       11.70        1.62      6.47 o 
   9  10  14       10.09       -0.42      6.65 o 
  10  10  14       28.43        8.60      7.32 o 
                                                 
